# Supplementary material for: (E)-1-(2,4-Di­nitro­phen­yl)-2-(3-eth­oxy-4-hy­droxy­benzyl­idene)hydrazine
Source: Acta Crystallogr Sect E Struct Rep Online. 2013 Dec 24;70(Pt 1):o89–90. doi: 10.1107/S1600536813033989 (PMC3914112; doi:10.1107/S1600536813033989)
Supplement: Supplementary file 1 [file e-70-00o89-sup1.cif]

##############################################################################
#                                                                            #
# This CIF contains the data in a paper accepted for publication in          #
# Acta Crystallographica Section E. It conforms to the requirements of       #
# Notes for Authors for Acta Crystallographica Section E, and has been       #
# peer reviewed under the auspices of the IUCr Commission on Journals.       #
#                                                                            #
# Full details of the Crystallographic Information File format               #
# are given in the paper "The Crystallographic Information File (CIF):       #
# a New Standard Archive File for Crystallography" by S. R. Hall, F. H.      #
# Allen and I. D. Brown [Acta Cryst. (1991), A47, 655-685].                  #
#                                                                            #
# The current version of the core CIF dictionary is obtainable from          #
# ftp://ftp.iucr.org/pub/cif_core.dic.                                       #
#                                                                            #
# Software is freely available for graphical display of the structure(s)     #
# in this CIF. For information consult the CIF software page                 #
# http://www.iucr.org/resources/cif/software.                                #
#                                                                            #
# This file may be used for bona fide research purposes within the           #
# scientific community so long as proper attribution is given to the journal # 
# article from which it was obtained.                                        #
#                                                                            #
##############################################################################
data_global
_audit_creation_method     'form.cif (version 2.0)'
_journal_data_validation_number     ?
_journal_date_recd_electronic     2013-12-16
_journal_date_accepted     2013-12-16
_journal_name_full     'Acta Crystallographica, Section E'
_journal_year     2014
_journal_volume     70
_journal_issue      1
_journal_page_first     o89
_journal_page_last     o90
_journal_paper_category     QO
_journal_paper_doi     10.1107/S1600536813033989
_journal_coeditor_code     HB7175
_publ_contact_author_name     'Prof. Fun Hoong-Kun'
_publ_contact_author_address
;
      X-ray Crystallography Unit
      School of Physics
      Universiti Sains Malaysia
      11800 USM, Penang
      Malaysia
;
_publ_contact_author_email     'hkfun@usm.my'
_publ_contact_author_fax     '6 04 6579150'
_publ_contact_author_phone     '6 04 6533652'
_publ_section_title
;
(<i>E</i>)-1-(2,4-Dinitrophenyl)-2-(3-ethoxy-4-hydroxybenzylidene)hydrazine
;
loop_
    _publ_author_name
    _publ_author_footnote
    _publ_author_address
    'Hoong-Kun Fun'
;
Thomson Reuters ResearcherID: A-3561-2009.
;
;     X-ray Crystallography Unit
      School of Physics
      Universiti Sains Malaysia
      11800 USM, Penang
      Malaysia
;
    'Suchada Chantrapromma'
;
      Additional correspondence author, e-mail: suchada.c@psu.ac.th.
      Thomson Reuters ResearcherID: A-5085-2009.
;
;     Department of Chemistry
      Faculty of Science
      Prince of Songkla University
      Hat-Yai, Songkhla 90112
      Thailand
;
    'Pumsak Ruanwas' ?
;     Department of Chemistry
      Faculty of Science
      Prince of Songkla University
      Hat-Yai, Songkhla 90112
      Thailand
;
    'Thawanrat Kobkeatthawin' ?
;     Department of Chemistry
      Faculty of Science
      Prince of Songkla University
      Hat-Yai, Songkhla 90112
      Thailand
;
    'Chidan Kumar, C. S. ' ?
;     X-ray Crystallography Unit
      School of Physics
      Universiti Sains Malaysia
      11800 USM, Penang
      Malaysia
;
data_I
_database_code_depnum_ccdc_archive 'CCDC 977507'
_audit_creation_method     SHELXL-97
_chemical_name_systematic
;
(<i>E</i>)-1-(2,4-Dinitrophenyl)-2-(3-ethoxy-4-hydroxybenzylidene)hydrazine
;
_chemical_name_common
;
;
_chemical_formula_moiety     'C15 H14 N4 O6'
_chemical_formula_sum     'C15 H14 N4 O6'
_chemical_formula_iupac     'C15 H14 N4 O6'
_chemical_formula_weight     346.30
_chemical_melting_point     ?
_chemical_melting_point_gt     515
_chemical_melting_point_lt     516
_symmetry_cell_setting     monoclinic
_symmetry_space_group_name_H-M     'P 21/c'
_symmetry_space_group_name_Hall     '-P 2ybc'
loop_
    _symmetry_equiv_pos_as_xyz
    'x, y, z'
    '-x, y+1/2, -z+1/2'
    '-x, -y, -z'
    'x, -y-1/2, z-1/2'
_cell_length_a     10.245(4)
_cell_length_b     13.679(5)
_cell_length_c     14.184(5)
_cell_angle_alpha     90.00
_cell_angle_beta     129.15(2)
_cell_angle_gamma     90.00
_cell_volume     1541.5(11)
_cell_formula_units_Z     4
_cell_measurement_reflns_used     4060
_cell_measurement_theta_min     2.38
_cell_measurement_theta_max     28.99
_cell_measurement_temperature     298(2)
_exptl_crystal_description     plate
_exptl_crystal_colour     Orange
_exptl_crystal_size_max     0.52
_exptl_crystal_size_mid     0.37
_exptl_crystal_size_min     0.07
_exptl_crystal_density_diffrn     1.492
_exptl_crystal_density_meas     ?
_exptl_crystal_density_method     'not measured'
_exptl_crystal_F_000     720
_exptl_absorpt_coefficient_mu     0.118
_exptl_absorpt_correction_type     multi-scan
_exptl_absorpt_process_details     '(SADABS; Bruker, 2009)'
_exptl_absorpt_correction_T_min     0.9411
_exptl_absorpt_correction_T_max     0.9917
_exptl_special_details     ?
_diffrn_ambient_temperature     298(2)
_diffrn_radiation_type     'MoK\a'
_diffrn_radiation_wavelength     0.71073
_diffrn_radiation_source     'sealed tube'
_diffrn_radiation_monochromator     'graphite'
_diffrn_measurement_device_type     'Bruker APEXII CCD'
_diffrn_measurement_method     '\f and \w scans'
_diffrn_detector_area_resol_mean     ?
_diffrn_reflns_number     16113
_diffrn_reflns_av_R_equivalents     0.0359
_diffrn_reflns_av_sigmaI/netI     0.0414
_diffrn_reflns_theta_min     2.38
_diffrn_reflns_theta_max     28.99
_diffrn_reflns_theta_full     28.99
_diffrn_measured_fraction_theta_max     0.993
_diffrn_measured_fraction_theta_full     0.993
_diffrn_reflns_limit_h_min     -13
_diffrn_reflns_limit_h_max     13
_diffrn_reflns_limit_k_min     -18
_diffrn_reflns_limit_k_max     18
_diffrn_reflns_limit_l_min     -13
_diffrn_reflns_limit_l_max     19
_diffrn_standards_number     0
_diffrn_standards_interval_count     ?
_diffrn_standards_interval_time     ?
_diffrn_standards_decay_%     ?
_refine_special_details
;
 Refinement of F^2^ against ALL reflections.  The weighted R-factor wR and
 goodness of fit S are based on F^2^, conventional R-factors R are based
 on F, with F set to zero for negative F^2^. The threshold expression of
 F^2^ > 2sigma(F^2^) is used only for calculating R-factors(gt) etc. and is
 not relevant to the choice of reflections for refinement.  R-factors based
 on F^2^ are statistically about twice as large as those based on F, and R-
 factors based on ALL data will be even larger.
;
_reflns_number_total     4060
_reflns_number_gt     2183
_reflns_threshold_expression     I>2\s(I)
_refine_ls_structure_factor_coef     Fsqd
_refine_ls_matrix_type     full
_refine_ls_R_factor_all     0.1041
_refine_ls_R_factor_gt     0.0473
_refine_ls_wR_factor_gt     0.1062
_refine_ls_wR_factor_ref     0.1307
_refine_ls_goodness_of_fit_ref     1.009
_refine_ls_restrained_S_all     1.009
_refine_ls_number_reflns     4060
_refine_ls_number_parameters     235
_refine_ls_number_restraints     0
_refine_ls_hydrogen_treatment     mixed
_refine_ls_weighting_scheme     calc
_refine_ls_weighting_details
         'calc w=1/[\s^2^(Fo^2^)+(0.0566P)^2^+0.0702P] where P=(Fo^2^+2Fc^2^)/3'
_atom_sites_solution_hydrogens     geom
_atom_sites_solution_primary     direct
_atom_sites_solution_secondary     difmap
_refine_ls_shift/su_max     0.001
_refine_ls_shift/su_mean     0.001
_refine_diff_density_max     0.157
_refine_diff_density_min     -0.221
_refine_ls_extinction_method     none
_refine_ls_extinction_coef     ?
loop_
    _atom_type_symbol
    _atom_type_description
    _atom_type_scat_dispersion_real
    _atom_type_scat_dispersion_imag
    _atom_type_scat_source
    'C' 'C' 0.0033 0.0016
                         'International Tables Vol C Tables 4.2.6.8 and 6.1.1.4'
    'H' 'H' 0.0000 0.0000
                         'International Tables Vol C Tables 4.2.6.8 and 6.1.1.4'
    'N' 'N' 0.0061 0.0033
                         'International Tables Vol C Tables 4.2.6.8 and 6.1.1.4'
    'O' 'O' 0.0106 0.0060
                         'International Tables Vol C Tables 4.2.6.8 and 6.1.1.4'
_computing_data_collection     'APEX2 (Bruker, 2009)'
_computing_cell_refinement     'SAINT (Bruker, 2009)'
_computing_data_reduction     'SAINT (Bruker, 2009)'
_computing_structure_solution     'SHELXTL (Sheldrick, 2008)'
_computing_structure_refinement     'SHELXTL (Sheldrick, 2008)'
_computing_molecular_graphics     'SHELXTL (Sheldrick, 2008)'
_computing_publication_material
;
SHELXTL (Sheldrick, 2008), PLATON (Spek, 2009),
Mercury (Macrae <i>et al.</i>, 2006) and publCIF (Westrip,
2010)
;
loop_
    _atom_site_type_symbol
    _atom_site_label
    _atom_site_fract_x
    _atom_site_fract_y
    _atom_site_fract_z
    _atom_site_U_iso_or_equiv
    _atom_site_adp_type
    _atom_site_calc_flag
    _atom_site_refinement_flags
    _atom_site_occupancy
    _atom_site_symmetry_multiplicity
    _atom_site_disorder_assembly
    _atom_site_disorder_group
    O O1 1.20079(13) -0.22891(8) 0.16025(12) 0.0622(4) Uani d . 1 1 . .
    O O2 1.05019(14) -0.35272(9) 0.13142(13) 0.0736(5) Uani d . 1 1 . .
    O O3 0.46877(15) -0.32518(12) -0.07366(14) 0.0814(5) Uani d . 1 1 . .
    O O4 0.36011(15) -0.18505(11) -0.08629(13) 0.0767(4) Uani d . 1 1 . .
    O O5 1.01832(12) 0.42468(8) 0.13492(11) 0.0532(3) Uani d . 1 1 . .
    O O6 1.32309(16) 0.49799(9) 0.24070(13) 0.0580(4) Uani d . 1 1 . .
    H H1O6 1.230(3) 0.5246(19) 0.209(2) 0.121(10) Uiso d . 1 1 . .
    N N1 1.09605(18) -0.05017(10) 0.15152(14) 0.0489(4) Uani d . 1 1 . .
    H H1N1 1.183(2) -0.0854(13) 0.1800(17) 0.065(6) Uiso d . 1 1 . .
    N N2 1.10133(17) 0.05030(9) 0.15757(13) 0.0472(4) Uani d . 1 1 . .
    N N3 1.06865(16) -0.26439(10) 0.13050(13) 0.0494(4) Uani d . 1 1 . .
    N N4 0.47883(17) -0.23628(13) -0.05806(14) 0.0594(4) Uani d . 1 1 . .
    C C1 0.94828(19) -0.09698(11) 0.10069(14) 0.0411(4) Uani d . 1 1 . .
    C C2 0.93039(18) -0.19991(11) 0.09135(14) 0.0409(4) Uani d . 1 1 . .
    C C3 0.77777(19) -0.24509(12) 0.04025(14) 0.0452(4) Uani d . 1 1 . .
    H H3A 0.7692 -0.3129 0.0357 0.054 Uiso calc R 1 1 . .
    C C4 0.63954(19) -0.18842(12) -0.00355(15) 0.0463(4) Uani d . 1 1 . .
    C C5 0.6511(2) -0.08732(13) 0.00279(16) 0.0523(5) Uani d . 1 1 . .
    H H5A 0.5558 -0.0499 -0.0284 0.063 Uiso calc R 1 1 . .
    C C6 0.8015(2) -0.04225(12) 0.05462(16) 0.0509(4) Uani d . 1 1 . .
    H H6A 0.8077 0.0256 0.0598 0.061 Uiso calc R 1 1 . .
    C C7 1.2451(2) 0.08997(12) 0.20969(15) 0.0474(4) Uani d . 1 1 . .
    H H7A 1.3388 0.0507 0.2419 0.057 Uiso calc R 1 1 . .
    C C8 1.26408(19) 0.19596(11) 0.21919(14) 0.0432(4) Uani d . 1 1 . .
    C C9 1.12420(19) 0.25734(11) 0.17161(15) 0.0437(4) Uani d . 1 1 . .
    H H9A 1.0192 0.2301 0.1360 0.052 Uiso calc R 1 1 . .
    C C10 1.14273(18) 0.35742(11) 0.17773(15) 0.0432(4) Uani d . 1 1 . .
    C C11 1.30253(19) 0.39867(12) 0.23335(15) 0.0448(4) Uani d . 1 1 . .
    C C12 1.43888(19) 0.33878(12) 0.28036(16) 0.0510(5) Uani d . 1 1 . .
    H H12A 1.5442 0.3661 0.3172 0.061 Uiso calc R 1 1 . .
    C C13 1.42040(19) 0.23804(12) 0.27326(15) 0.0485(4) Uani d . 1 1 . .
    H H13A 1.5134 0.1982 0.3049 0.058 Uiso calc R 1 1 . .
    C C14 0.84992(18) 0.38972(12) 0.07237(16) 0.0509(4) Uani d . 1 1 . .
    H H14A 0.8445 0.3497 0.1263 0.061 Uiso calc R 1 1 . .
    H H14B 0.8145 0.3504 0.0029 0.061 Uiso calc R 1 1 . .
    C C15 0.7378(2) 0.47736(13) 0.03131(17) 0.0573(5) Uani d . 1 1 . .
    H H15A 0.6249 0.4563 -0.0071 0.086 Uiso calc R 1 1 . .
    H H15B 0.7392 0.5143 -0.0256 0.086 Uiso calc R 1 1 . .
    H H15C 0.7775 0.5175 0.1003 0.086 Uiso calc R 1 1 . .
loop_
    _atom_site_aniso_label
    _atom_site_aniso_U_11
    _atom_site_aniso_U_22
    _atom_site_aniso_U_33
    _atom_site_aniso_U_12
    _atom_site_aniso_U_13
    _atom_site_aniso_U_23
    O1 0.0395(7) 0.0560(8) 0.0861(10) 0.0018(5) 0.0373(7) -0.0034(7)
    O2 0.0515(8) 0.0417(8) 0.1069(12) 0.0051(6) 0.0401(8) 0.0016(7)
    O3 0.0537(8) 0.0706(10) 0.1065(12) -0.0078(7) 0.0442(9) 0.0088(9)
    O4 0.0417(7) 0.0993(11) 0.0876(11) 0.0102(7) 0.0400(8) 0.0084(8)
    O5 0.0389(6) 0.0431(6) 0.0697(8) -0.0035(5) 0.0305(6) -0.0059(6)
    O6 0.0490(7) 0.0453(7) 0.0754(9) -0.0079(6) 0.0373(7) -0.0069(6)
    N1 0.0437(8) 0.0400(8) 0.0605(10) 0.0040(6) 0.0317(8) 0.0026(7)
    N2 0.0511(8) 0.0400(8) 0.0540(9) 0.0007(6) 0.0349(8) 0.0014(6)
    N3 0.0402(8) 0.0443(9) 0.0555(9) 0.0026(6) 0.0264(7) -0.0023(7)
    N4 0.0415(8) 0.0740(11) 0.0609(10) 0.0004(8) 0.0314(8) 0.0091(9)
    C1 0.0416(9) 0.0437(9) 0.0409(9) 0.0031(7) 0.0273(8) 0.0016(7)
    C2 0.0359(8) 0.0435(9) 0.0430(9) 0.0053(7) 0.0248(8) 0.0021(7)
    C3 0.0439(9) 0.0476(9) 0.0433(10) 0.0018(7) 0.0272(8) 0.0024(8)
    C4 0.0373(8) 0.0572(11) 0.0457(10) 0.0029(7) 0.0269(8) 0.0042(8)
    C5 0.0443(10) 0.0602(12) 0.0538(11) 0.0141(8) 0.0316(9) 0.0064(9)
    C6 0.0512(10) 0.0449(10) 0.0597(12) 0.0094(8) 0.0364(10) 0.0022(8)
    C7 0.0459(9) 0.0479(10) 0.0477(10) 0.0039(7) 0.0292(9) 0.0029(8)
    C8 0.0438(9) 0.0453(10) 0.0411(9) -0.0005(7) 0.0271(8) 0.0018(7)
    C9 0.0369(8) 0.0462(10) 0.0449(10) -0.0053(7) 0.0243(8) -0.0035(8)
    C10 0.0388(8) 0.0470(10) 0.0432(10) 0.0001(7) 0.0257(8) -0.0017(8)
    C11 0.0434(9) 0.0459(10) 0.0454(10) -0.0060(7) 0.0282(8) -0.0048(8)
    C12 0.0386(9) 0.0563(11) 0.0564(12) -0.0071(8) 0.0292(9) -0.0023(9)
    C13 0.0378(9) 0.0538(10) 0.0511(11) 0.0038(7) 0.0268(8) 0.0042(8)
    C14 0.0371(9) 0.0534(10) 0.0586(11) -0.0046(7) 0.0285(9) -0.0071(9)
    C15 0.0494(10) 0.0560(11) 0.0656(13) 0.0055(8) 0.0359(10) 0.0026(9)
_geom_special_details
;
 All esds (except the esd in the dihedral angle between two l.s. planes)
 are estimated using the full covariance matrix.  The cell esds are taken
 into account individually in the estimation of esds in distances, angles
 and torsion angles; correlations between esds in cell parameters are only
 used when they are defined by crystal symmetry.  An approximate (isotropic)
 treatment of cell esds is used for estimating esds involving l.s. planes.
;
loop_
    _geom_bond_atom_site_label_1
    _geom_bond_atom_site_label_2
    _geom_bond_site_symmetry_2
    _geom_bond_distance
    _geom_bond_publ_flag
    O1 N3 . 1.2349(16) ?
    O2 N3 . 1.2243(17) ?
    O3 N4 . 1.229(2) ?
    O4 N4 . 1.2312(18) ?
    O5 C10 . 1.3647(18) ?
    O5 C14 . 1.4351(18) ?
    O6 C11 . 1.369(2) ?
    O6 H1O6 . 0.84(3) ?
    N1 C1 . 1.358(2) ?
    N1 N2 . 1.3759(18) ?
    N1 H1N1 . 0.858(17) ?
    N2 C7 . 1.279(2) ?
    N3 C2 . 1.4490(19) ?
    N4 C4 . 1.459(2) ?
    C1 C2 . 1.415(2) ?
    C1 C6 . 1.417(2) ?
    C2 C3 . 1.386(2) ?
    C3 C4 . 1.372(2) ?
    C3 H3A . 0.9300 ?
    C4 C5 . 1.386(2) ?
    C5 C6 . 1.366(2) ?
    C5 H5A . 0.9300 ?
    C6 H6A . 0.9300 ?
    C7 C8 . 1.458(2) ?
    C7 H7A . 0.9300 ?
    C8 C13 . 1.390(2) ?
    C8 C9 . 1.412(2) ?
    C9 C10 . 1.377(2) ?
    C9 H9A . 0.9300 ?
    C10 C11 . 1.411(2) ?
    C11 C12 . 1.375(2) ?
    C12 C13 . 1.386(2) ?
    C12 H12A . 0.9300 ?
    C13 H13A . 0.9300 ?
    C14 C15 . 1.500(2) ?
    C14 H14A . 0.9700 ?
    C14 H14B . 0.9700 ?
    C15 H15A . 0.9600 ?
    C15 H15B . 0.9600 ?
    C15 H15C . 0.9600 ?
loop_
    _geom_angle_atom_site_label_1
    _geom_angle_atom_site_label_2
    _geom_angle_atom_site_label_3
    _geom_angle_site_symmetry_1
    _geom_angle_site_symmetry_3
    _geom_angle
    _geom_angle_publ_flag
    C10 O5 C14 . . 118.10(12) ?
    C11 O6 H1O6 . . 108.7(18) ?
    C1 N1 N2 . . 119.40(13) ?
    C1 N1 H1N1 . . 117.7(12) ?
    N2 N1 H1N1 . . 122.9(12) ?
    C7 N2 N1 . . 116.45(14) ?
    O2 N3 O1 . . 121.84(13) ?
    O2 N3 C2 . . 118.99(13) ?
    O1 N3 C2 . . 119.17(14) ?
    O3 N4 O4 . . 123.46(15) ?
    O3 N4 C4 . . 118.54(14) ?
    O4 N4 C4 . . 118.00(17) ?
    N1 C1 C2 . . 123.64(14) ?
    N1 C1 C6 . . 119.91(15) ?
    C2 C1 C6 . . 116.45(14) ?
    C3 C2 C1 . . 121.96(14) ?
    C3 C2 N3 . . 115.85(14) ?
    C1 C2 N3 . . 122.15(13) ?
    C4 C3 C2 . . 119.08(16) ?
    C4 C3 H3A . . 120.5 ?
    C2 C3 H3A . . 120.5 ?
    C3 C4 C5 . . 120.88(15) ?
    C3 C4 N4 . . 118.90(16) ?
    C5 C4 N4 . . 120.22(14) ?
    C6 C5 C4 . . 120.41(15) ?
    C6 C5 H5A . . 119.8 ?
    C4 C5 H5A . . 119.8 ?
    C5 C6 C1 . . 121.21(16) ?
    C5 C6 H6A . . 119.4 ?
    C1 C6 H6A . . 119.4 ?
    N2 C7 C8 . . 120.86(15) ?
    N2 C7 H7A . . 119.6 ?
    C8 C7 H7A . . 119.6 ?
    C13 C8 C9 . . 119.05(15) ?
    C13 C8 C7 . . 120.17(15) ?
    C9 C8 C7 . . 120.77(14) ?
    C10 C9 C8 . . 120.21(14) ?
    C10 C9 H9A . . 119.9 ?
    C8 C9 H9A . . 119.9 ?
    O5 C10 C9 . . 126.10(14) ?
    O5 C10 C11 . . 114.04(14) ?
    C9 C10 C11 . . 119.86(14) ?
    O6 C11 C12 . . 119.61(14) ?
    O6 C11 C10 . . 120.53(14) ?
    C12 C11 C10 . . 119.86(15) ?
    C11 C12 C13 . . 120.44(15) ?
    C11 C12 H12A . . 119.8 ?
    C13 C12 H12A . . 119.8 ?
    C12 C13 C8 . . 120.57(15) ?
    C12 C13 H13A . . 119.7 ?
    C8 C13 H13A . . 119.7 ?
    O5 C14 C15 . . 107.50(14) ?
    O5 C14 H14A . . 110.2 ?
    C15 C14 H14A . . 110.2 ?
    O5 C14 H14B . . 110.2 ?
    C15 C14 H14B . . 110.2 ?
    H14A C14 H14B . . 108.5 ?
    C14 C15 H15A . . 109.5 ?
    C14 C15 H15B . . 109.5 ?
    H15A C15 H15B . . 109.5 ?
    C14 C15 H15C . . 109.5 ?
    H15A C15 H15C . . 109.5 ?
    H15B C15 H15C . . 109.5 ?
loop_
    _geom_torsion_atom_site_label_1
    _geom_torsion_atom_site_label_2
    _geom_torsion_atom_site_label_3
    _geom_torsion_atom_site_label_4
    _geom_torsion_site_symmetry_1
    _geom_torsion_site_symmetry_2
    _geom_torsion_site_symmetry_3
    _geom_torsion_site_symmetry_4
    _geom_torsion
    _geom_torsion_publ_flag
    C1 N1 N2 C7 . . . . 177.98(15) ?
    N2 N1 C1 C2 . . . . -179.34(15) ?
    N2 N1 C1 C6 . . . . 0.0(2) ?
    N1 C1 C2 C3 . . . . 179.14(16) ?
    C6 C1 C2 C3 . . . . -0.2(2) ?
    N1 C1 C2 N3 . . . . -3.1(3) ?
    C6 C1 C2 N3 . . . . 177.54(15) ?
    O2 N3 C2 C3 . . . . -9.4(2) ?
    O1 N3 C2 C3 . . . . 169.55(15) ?
    O2 N3 C2 C1 . . . . 172.77(16) ?
    O1 N3 C2 C1 . . . . -8.3(2) ?
    C1 C2 C3 C4 . . . . 0.6(2) ?
    N3 C2 C3 C4 . . . . -177.29(15) ?
    C2 C3 C4 C5 . . . . 0.0(2) ?
    C2 C3 C4 N4 . . . . 179.57(15) ?
    O3 N4 C4 C3 . . . . -7.0(2) ?
    O4 N4 C4 C3 . . . . 173.20(15) ?
    O3 N4 C4 C5 . . . . 172.60(17) ?
    O4 N4 C4 C5 . . . . -7.2(2) ?
    C3 C4 C5 C6 . . . . -1.0(3) ?
    N4 C4 C5 C6 . . . . 179.47(16) ?
    C4 C5 C6 C1 . . . . 1.4(3) ?
    N1 C1 C6 C5 . . . . 179.86(16) ?
    C2 C1 C6 C5 . . . . -0.8(2) ?
    N1 N2 C7 C8 . . . . 178.99(14) ?
    N2 C7 C8 C13 . . . . -178.30(15) ?
    N2 C7 C8 C9 . . . . 0.3(2) ?
    C13 C8 C9 C10 . . . . 0.7(2) ?
    C7 C8 C9 C10 . . . . -177.94(16) ?
    C14 O5 C10 C9 . . . . -3.1(2) ?
    C14 O5 C10 C11 . . . . 177.49(14) ?
    C8 C9 C10 O5 . . . . 179.66(15) ?
    C8 C9 C10 C11 . . . . -0.9(2) ?
    O5 C10 C11 O6 . . . . -0.2(2) ?
    C9 C10 C11 O6 . . . . -179.65(15) ?
    O5 C10 C11 C12 . . . . 179.98(15) ?
    C9 C10 C11 C12 . . . . 0.5(3) ?
    O6 C11 C12 C13 . . . . -179.69(16) ?
    C10 C11 C12 C13 . . . . 0.1(3) ?
    C11 C12 C13 C8 . . . . -0.4(3) ?
    C9 C8 C13 C12 . . . . -0.1(2) ?
    C7 C8 C13 C12 . . . . 178.60(16) ?
    C10 O5 C14 C15 . . . . -178.05(14) ?
loop_
    _geom_hbond_atom_site_label_D
    _geom_hbond_atom_site_label_H
    _geom_hbond_atom_site_label_A
    _geom_hbond_site_symmetry_A
    _geom_hbond_distance_DH
    _geom_hbond_distance_HA
    _geom_hbond_distance_DA
    _geom_hbond_angle_DHA
    _geom_hbond_publ_flag
    O6 H1O6 O2 1_565 0.84(3) 2.21(3) 2.986(2) 155(3) y
    O6 H1O6 O5 1_555 0.84(3) 2.19(3) 2.663(3) 116(2) y
    N1 H1N1 O1 1_555 0.86(2) 2.007(18) 2.641(2) 130.0(18) y
_iucr_refine_instructions_details
;
TITL lf15_0m in P2(1)/c (RT)
CELL  0.71073   10.2450   13.6790   14.1840    90.000   129.150    90.000
ZERR  4           0.0040    0.0050    0.0050     0.000     0.020     0.000
LATT   1
SYMM             - X ,    0.50000 + Y ,    0.50000 - Z
SFAC C H N O
UNIT 60 56 16 24
SIZE 0.071 0.367 0.521
L.S. 20
BOND $H
FMAP 2 1 60
PLAN 20
OMIT -4 58
OMIT -1 0 2
OMIT -4 6 13
ACTA
CONF
WGHT    0.056600    0.070200
FVAR       0.31536
O1    4    1.200791   -0.228914    0.160247    11.00000    0.03955    0.05602 =
         0.08614   -0.00343    0.03733    0.00177
O2    4    1.050195   -0.352720    0.131423    11.00000    0.05151    0.04170 =
         0.10691    0.00157    0.04013    0.00509
O3    4    0.468766   -0.325185   -0.073658    11.00000    0.05369    0.07059 =
         0.10651    0.00876    0.04422   -0.00778
O4    4    0.360110   -0.185045   -0.086294    11.00000    0.04166    0.09929 =
         0.08760    0.00845    0.04004    0.01020
O5    4    1.018315    0.424678    0.134925    11.00000    0.03890    0.04307 =
         0.06971   -0.00593    0.03054   -0.00354
O6    4    1.323087    0.497991    0.240697    11.00000    0.04900    0.04532 =
         0.07545   -0.00686    0.03733   -0.00786
H1O6  2    1.229626    0.524574    0.208903    11.00000    0.12127
N1    3    1.096053   -0.050170    0.151516    11.00000    0.04366    0.04000 =
         0.06049    0.00255    0.03167    0.00404
H1N1  2    1.183132   -0.085358    0.179962    11.00000    0.06533
N2    3    1.101329    0.050297    0.157570    11.00000    0.05111    0.04004 =
         0.05397    0.00140    0.03487    0.00070
N3    3    1.068653   -0.264388    0.130503    11.00000    0.04018    0.04434 =
         0.05554   -0.00230    0.02636    0.00257
N4    3    0.478834   -0.236275   -0.058060    11.00000    0.04151    0.07401 =
         0.06089    0.00908    0.03143    0.00041
C1    1    0.948281   -0.096978    0.100695    11.00000    0.04159    0.04370 =
         0.04088    0.00157    0.02735    0.00312
C2    1    0.930388   -0.199911    0.091354    11.00000    0.03586    0.04345 =
         0.04303    0.00209    0.02475    0.00528
C3    1    0.777774   -0.245093    0.040251    11.00000    0.04391    0.04764 =
         0.04327    0.00236    0.02721    0.00176
AFIX  43
H3A   2    0.769208   -0.312895    0.035717    11.00000   -1.20000
AFIX   0
C4    1    0.639544   -0.188423   -0.003546    11.00000    0.03731    0.05722 =
         0.04572    0.00424    0.02692    0.00294
C5    1    0.651060   -0.087322    0.002795    11.00000    0.04428    0.06022 =
         0.05379    0.00644    0.03159    0.01406
AFIX  43
H5A   2    0.555751   -0.049945   -0.028437    11.00000   -1.20000
AFIX   0
C6    1    0.801491   -0.042250    0.054618    11.00000    0.05124    0.04487 =
         0.05966    0.00223    0.03641    0.00941
AFIX  43
H6A   2    0.807708    0.025600    0.059762    11.00000   -1.20000
AFIX   0
C7    1    1.245134    0.089973    0.209689    11.00000    0.04588    0.04794 =
         0.04766    0.00293    0.02923    0.00388
AFIX  43
H7A   2    1.338818    0.050684    0.241941    11.00000   -1.20000
AFIX   0
C8    1    1.264080    0.195961    0.219188    11.00000    0.04382    0.04531 =
         0.04112    0.00179    0.02713   -0.00046
C9    1    1.124200    0.257341    0.171611    11.00000    0.03686    0.04623 =
         0.04486   -0.00348    0.02433   -0.00530
AFIX  43
H9A   2    1.019210    0.230114    0.136025    11.00000   -1.20000
AFIX   0
C10   1    1.142730    0.357423    0.177730    11.00000    0.03879    0.04703 =
         0.04325   -0.00173    0.02569    0.00008
C11   1    1.302533    0.398669    0.233353    11.00000    0.04344    0.04588 =
         0.04542   -0.00482    0.02822   -0.00600
C12   1    1.438883    0.338784    0.280356    11.00000    0.03859    0.05628 =
         0.05637   -0.00232    0.02915   -0.00707
AFIX  43
H12A  2    1.544209    0.366064    0.317153    11.00000   -1.20000
AFIX   0
C13   1    1.420400    0.238042    0.273264    11.00000    0.03785    0.05382 =
         0.05113    0.00422    0.02677    0.00384
AFIX  43
H13A  2    1.513359    0.198244    0.304948    11.00000   -1.20000
AFIX   0
C14   1    0.849922    0.389717    0.072368    11.00000    0.03712    0.05343 =
         0.05856   -0.00710    0.02847   -0.00462
AFIX  23
H14A  2    0.844478    0.349734    0.126282    11.00000   -1.20000
H14B  2    0.814528    0.350367    0.002902    11.00000   -1.20000
AFIX   0
C15   1    0.737789    0.477356    0.031305    11.00000    0.04936    0.05600 =
         0.06563    0.00259    0.03593    0.00546
AFIX 137
H15A  2    0.624920    0.456299   -0.007071    11.00000   -1.50000
H15B  2    0.739185    0.514345   -0.025571    11.00000   -1.50000
H15C  2    0.777517    0.517497    0.100285    11.00000   -1.50000
HKLF 4 1 -1.0000  0.0000  0.0000  0.0000 -1.0000  0.0000  1.0000  0.0000  1.0000
REM  lf15_0m in P2(1)/c (RT)
REM R1 =  0.0473 for   2183 Fo > 4sig(Fo)  and  0.1041 for all   4060 data
REM    235 parameters refined using      0 restraints
END
WGHT      0.0566      0.0702
REM Highest difference peak  0.157,  deepest hole -0.221,  1-sigma level  0.043
Q1    1   1.3369  0.2213  0.2565  11.00000  0.05    0.16
Q2    1   1.5803  0.3805  0.3741  11.00000  0.05    0.14
Q3    1   0.4886 -0.0748 -0.1043  11.00000  0.05    0.13
Q4    1   0.7701  0.3045 -0.0969  11.00000  0.05    0.13
Q5    1   0.8052  0.3397  0.1961  11.00000  0.05    0.13
Q6    1   1.0208 -0.4300  0.2242  11.00000  0.05    0.13
Q7    1   0.6255  0.4582 -0.0845  11.00000  0.05    0.12
Q8    1   0.9364  0.6152  0.2076  11.00000  0.05    0.12
Q9    1   0.3100 -0.3243 -0.1840  11.00000  0.05    0.12
Q10   1   0.3528 -0.4031 -0.1398  11.00000  0.05    0.12
Q11   1   1.4961  0.4246  0.3852  11.00000  0.05    0.12
Q12   1   0.6886 -0.2162 -0.0024  11.00000  0.05    0.11
Q13   1   0.8416  0.0567  0.0389  11.00000  0.05    0.11
Q14   1   1.6995  0.3410  0.4165  11.00000  0.05    0.11
Q15   1   0.9015 -0.1748 -0.0323  11.00000  0.05    0.11
Q16   1   1.4204  0.1304  0.3804  11.00000  0.05    0.11
Q17   1   1.5148  0.2008  0.2027  11.00000  0.05    0.11
Q18   1   1.5269  0.1775  0.3743  11.00000  0.05    0.11
Q19   1   0.9764  0.0831  0.2200  11.00000  0.05    0.11
Q20   1   1.1836 -0.0816  0.0578  11.00000  0.05    0.11
;
