# Supplementary material for: (E)-1-(2,4-Di­nitro­phen­yl)-2-(3-eth­oxy-4-hy­droxy­benzyl­idene)hydrazine
Source: Acta Crystallogr Sect E Struct Rep Online. 2013 Dec 24;70(Pt 1):o89–90. doi: 10.1107/S1600536813033989 (PMC3914112; doi:10.1107/S1600536813033989)
Supplement: Supplementary file 2 [file e-70-00o89-Isup2.hkl]

# 
# h,k,l, Fc-squared, Fo-squared, sigma(Fo-squared) and status flag 
# 
data_I
_shelx_title ' lf15_0m in P2(1)/c (RT)' 
_shelx_refln_list_code          4 
_shelx_F_calc_maximum      340.13 
_exptl_crystal_F_000       720.00 
_reflns_d_resolution_high  0.7331 
 
loop_ 
 _symmetry_equiv_pos_as_xyz 
 'x, y, z' 
 '-x, y+1/2, -z+1/2' 
 '-x, -y, -z' 
 'x, -y-1/2, z-1/2' 
 
_cell_length_a    10.2450 
_cell_length_b    13.6790 
_cell_length_c    14.1840 
_cell_angle_alpha  90.000 
_cell_angle_beta  129.150 
_cell_angle_gamma  90.000 
 
_shelx_F_squared_multiplier     1.000 
 
loop_ 
 _refln_index_h 
 _refln_index_k 
 _refln_index_l 
 _refln_F_squared_calc 
 _refln_F_squared_meas 
 _refln_F_squared_sigma 
 _refln_observed_status 
   1   0   0     3566.17     3317.42     39.98 o 
   2   0   0        1.86        4.43      1.11 o 
   3   0   0        0.83        1.20      0.97 o 
   4   0   0        8.38        5.07      1.37 o 
   5   0   0      233.35      206.74      5.53 o 
   6   0   0        7.29        4.94      2.17 o 
   7   0   0      315.85      339.81      9.89 o 
   8   0   0        6.92        8.12      4.18 o 
   9   0   0       13.59       23.20      7.64 o 
  10   0   0       57.13       59.14     14.51 o 
   1   1   0     3792.31     3392.52     29.57 o 
   2   1   0      270.25      241.06      3.09 o 
   3   1   0      191.21      170.80      2.83 o 
   4   1   0      125.30      134.32      2.86 o 
   5   1   0        0.52        1.26      1.02 o 
   6   1   0       64.09       66.43      3.15 o 
   7   1   0      319.33      344.49      7.94 o 
   8   1   0       84.76       81.49      5.72 o 
   9   1   0        0.10       -1.50      4.11 o 
  10   1   0      101.05       94.87     11.99 o 
   0   2   0     5613.79     5405.42     71.31 o 
   1   2   0     2695.49     2516.76     22.78 o 
   2   2   0     3286.84     2913.80     24.21 o 
   3   2   0     2641.33     2613.15     22.61 o 
   4   2   0        4.42        3.14      0.90 o 
   5   2   0      171.09      167.51      4.14 o 
   6   2   0       79.41       74.02      3.11 o 
   7   2   0      180.93      172.31      5.35 o 
   8   2   0        2.63        2.84      2.84 o 
   9   2   0       11.88        4.86      5.11 o 
  10   2   0       16.58       17.46      8.05 o 
   1   3   0     1089.88     1047.23     11.39 o 
   2   3   0      160.70      148.74      2.32 o 
   3   3   0        5.98       11.54      0.99 o 
   4   3   0      276.03      313.40      4.49 o 
   5   3   0      103.85      112.53      3.10 o 
   6   3   0      234.25      222.89      5.50 o 
   7   3   0      441.90      447.62      9.23 o 
   8   3   0       52.11       52.46      5.85 o 
   9   3   0        2.05        3.47      5.02 o 
  10   3   0        4.91       -0.34      9.75 o 
   0   4   0     3143.02     2957.16     36.75 o 
   1   4   0      296.48      296.11      3.89 o 
   2   4   0     1345.31     1431.67     14.08 o 
   3   4   0      468.26      447.34      5.25 o 
   4   4   0       36.04       40.70      1.81 o 
   5   4   0       25.05       27.25      2.15 o 
   6   4   0      136.30      131.67      4.50 o 
   7   4   0      183.60      191.30      5.36 o 
   8   4   0        7.02        4.64      4.40 o 
   9   4   0       45.46       54.32      7.68 o 
  10   4   0       79.73       90.70     11.78 o 
   1   5   0      403.54      429.61      5.71 o 
   2   5   0        1.75        4.76      1.36 o 
   3   5   0      167.52      160.22      3.80 o 
   4   5   0       15.27       12.84      1.35 o 
   5   5   0        3.83        2.52      1.87 o 
   6   5   0      116.12      116.75      4.20 o 
   7   5   0        0.87        0.91      3.52 o 
   8   5   0        2.33        3.31      5.65 o 
   9   5   0       12.61       10.60      5.39 o 
  10   5   0       50.12       60.55     17.42 o 
   0   6   0     1262.23     1284.83     17.81 o 
   1   6   0     3196.76     3260.44     32.34 o 
   2   6   0       26.09       29.11      1.57 o 
   3   6   0      150.65      151.64      3.12 o 
   4   6   0      104.72      105.11      3.41 o 
   5   6   0       90.44      105.98      4.83 o 
   6   6   0       24.60       24.30      3.06 o 
   7   6   0        4.70       15.19      5.68 o 
   8   6   0        2.42        2.37      4.41 o 
   9   6   0        8.83        7.68      5.37 o 
  10   6   0       30.58       31.39      8.74 o 
   1   7   0      132.89      144.04      3.33 o 
   2   7   0      506.04      496.41      6.64 o 
   3   7   0        0.32        0.91      0.96 o 
   4   7   0      139.34      147.92      4.11 o 
   5   7   0       34.98       30.19      3.24 o 
   6   7   0       10.45        5.53      3.39 o 
   7   7   0       35.14       36.67      5.73 o 
   8   7   0        1.94       -1.20      4.35 o 
   9   7   0       12.15       12.00      7.74 o 
  10   7   0       25.89       38.87     11.82 o 
   0   8   0        0.46       -0.62      1.78 o 
   1   8   0        5.46        3.82      1.02 o 
   2   8   0      301.99      302.06      5.24 o 
   3   8   0      283.10      265.15      6.17 o 
   4   8   0        0.03        1.82      1.34 o 
   5   8   0        0.73       -1.74      2.32 o 
   6   8   0       14.07        9.77      3.36 o 
   7   8   0       57.27       54.82      6.38 o 
   8   8   0       30.27       37.20      8.35 o 
   9   8   0        2.18       -9.84      8.50 o 
   1   9   0      253.70      245.06      5.48 o 
   2   9   0       10.90        7.71      2.13 o 
   3   9   0        0.35        1.03      1.30 o 
   4   9   0     1098.45     1098.12     19.43 o 
   5   9   0      520.11      502.36     11.47 o 
   6   9   0      128.85      117.66      8.26 o 
   7   9   0       13.94        8.38      4.83 o 
   8   9   0        3.12        5.89      6.26 o 
   9   9   0        9.94        1.69      7.17 o 
   0  10   0      126.83      120.18      6.20 o 
   1  10   0      431.51      443.20      9.03 o 
   2  10   0      520.79      523.35      9.37 o 
   3  10   0     1018.00     1025.62     18.98 o 
   4  10   0       42.55       44.97      4.41 o 
   5  10   0       10.81        9.11      3.08 o 
   6  10   0       70.64       54.28      7.88 o 
   7  10   0        1.10       -0.08      5.01 o 
   8  10   0        0.05        1.14      6.13 o 
   9  10   0       29.40       34.39      8.44 o 
   1  11   0       15.35       16.39      2.51 o 
   2  11   0        0.00       -0.51      2.34 o 
   3  11   0       15.74       20.64      3.07 o 
   4  11   0      245.99      250.91      8.33 o 
   5  11   0       34.78       32.55      5.72 o 
   6  11   0       35.88       35.20      5.55 o 
   7  11   0        9.97       11.74      6.32 o 
   8  11   0       11.26       11.83      9.28 o 
   0  12   0      304.61      284.08     13.97 o 
   1  12   0      133.26      111.13      4.76 o 
   2  12   0       23.95       31.04      3.64 o 
   3  12   0       75.82       78.99      6.06 o 
   4  12   0       68.53       90.02      6.28 o 
   5  12   0       11.56        5.36      3.62 o 
   6  12   0       18.30       25.35      5.10 o 
   7  12   0        1.55       -8.28      5.08 o 
   8  12   0        0.14        1.51      6.52 o 
   1  13   0       30.88       18.46      4.18 o 
   2  13   0       12.69        6.85      3.00 o 
   3  13   0        0.27        1.50      2.89 o 
   4  13   0       14.59       10.68      4.51 o 
   5  13   0        4.66        3.55      3.72 o 
   6  13   0       15.72       20.20      5.11 o 
   7  13   0        1.30       -2.01      5.58 o 
   0  14   0       55.70       41.88      5.46 o 
   1  14   0       36.59       22.58      4.46 o 
   2  14   0       24.55       21.58      3.88 o 
   3  14   0       79.76       92.37      6.88 o 
   4  14   0        7.16        6.90      6.68 o 
   5  14   0        3.14        2.42      3.90 o 
   6  14   0       10.09       10.22      4.72 o 
   7  14   0        1.98        3.67      6.16 o 
   1  15   0        8.60        8.68      3.20 o 
   2  15   0        4.55        3.66      3.29 o 
   3  15   0       16.92       15.45      4.24 o 
   4  15   0        0.33        2.46      4.02 o 
   5  15   0        6.67        4.35      4.38 o 
   6  15   0        5.79       11.61      8.01 o 
   0  16   0        0.99        1.53      9.21 o 
   1  16   0        1.51        6.30      4.69 o 
   2  16   0        0.00        1.42      4.66 o 
   3  16   0        0.61       -1.66      3.48 o 
   4  16   0       10.97       11.81      4.60 o 
   5  16   0        4.30        5.97      4.78 o 
   1  17   0        5.79       -0.98      6.05 o 
   2  17   0        8.47        6.44      6.53 o 
   3  17   0        0.97       -5.55      5.69 o 
   4  17   0        0.00       -0.78      6.28 o 
   1  18   0        4.35       13.71      9.39 o 
   2  18   0        1.16       -3.40      7.47 o 
 -11   1   1        5.07        2.00      7.61 o 
 -10   1   1        7.85       16.71      7.52 o 
  -9   1   1       28.57       30.98      6.38 o 
  -8   1   1      176.36      182.70      5.30 o 
  -7   1   1     2372.45     2417.82     28.21 o 
  -6   1   1      251.75      244.51      4.72 o 
  -5   1   1       13.02        9.13      1.26 o 
  -4   1   1     4275.13     4198.38     36.60 o 
  -3   1   1        8.74       11.17      0.95 o 
  -2   1   1     1521.20     1378.19     12.74 o 
  -1   1   1      457.93      450.83      3.98 o 
   0   1   1      475.92      454.43      4.83 o 
   1   1   1       18.81       24.34      1.11 o 
   2   1   1     1867.08     1785.73     24.48 o 
   3   1   1      113.82      117.71      3.11 o 
   4   1   1       36.78       39.71      1.87 o 
   5   1   1       23.17       26.84      2.77 o 
   6   1   1        5.39        6.42      2.90 o 
   7   1   1        7.55        8.82      3.03 o 
   8   1   1        5.42        4.21      3.91 o 
   9   1   1        5.81        4.47      4.63 o 
  10   1   1       20.19       24.04      8.67 o 
 -11   2   1       34.42       64.93     20.44 o 
 -10   2   1        4.33       -0.32      7.55 o 
  -9   2   1       35.13       41.50      4.68 o 
  -8   2   1      108.63      117.59      5.60 o 
  -7   2   1      485.25      503.42      8.55 o 
  -6   2   1      381.48      388.51      6.18 o 
  -5   2   1      229.14      210.71      3.75 o 
  -4   2   1        3.91        4.79      0.97 o 
  -3   2   1       18.76       20.80      1.06 o 
  -2   2   1     1819.67     1687.76     14.83 o 
  -1   2   1     4796.70     4305.78     34.57 o 
   0   2   1     3105.03     2872.68     30.45 o 
   1   2   1     1519.58     1434.76     14.49 o 
   2   2   1      135.11      129.64      3.10 o 
   3   2   1     1570.79     1571.30     15.98 o 
   4   2   1      136.56      168.19      3.33 o 
   5   2   1      124.11      121.85      4.71 o 
   6   2   1       65.56       70.83      4.48 o 
   7   2   1       19.92       20.91      3.30 o 
   8   2   1       19.42       14.72      4.49 o 
   9   2   1        0.00       -2.02      5.42 o 
  10   2   1       14.07        7.51      7.73 o 
 -11   3   1       33.99       29.42      8.65 o 
 -10   3   1        6.23        0.47      6.23 o 
  -9   3   1        3.42        1.92      2.82 o 
  -8   3   1       46.48       54.51      3.31 o 
  -7   3   1       10.49        9.67      1.93 o 
  -6   3   1       21.15       26.82      2.07 o 
  -5   3   1       11.47       12.11      1.28 o 
  -4   3   1      437.02      423.19      5.39 o 
  -3   3   1       63.55       51.79      1.61 o 
  -2   3   1     5836.26     5589.16     48.14 o 
  -1   3   1     1489.41     1367.07     12.59 o 
   0   3   1        9.47        9.60      1.15 o 
   1   3   1     1437.88     1395.94     14.42 o 
   2   3   1       28.00       31.91      1.68 o 
   3   3   1     8984.11     9385.63     89.90 o 
   4   3   1       77.15       79.64      2.52 o 
   5   3   1      151.95      154.22      7.18 o 
   6   3   1        1.01        1.71      2.52 o 
   7   3   1      101.99      100.96      5.48 o 
   8   3   1       16.94       14.07      4.58 o 
   9   3   1        0.65       -4.52      5.09 o 
  10   3   1        8.33        9.24     10.91 o 
 -11   4   1        0.52        3.09      6.30 o 
 -10   4   1        7.36       -1.86      6.40 o 
  -9   4   1       24.39       30.30      6.11 o 
  -8   4   1        1.58       -1.93      2.59 o 
  -7   4   1       12.78       19.01      2.40 o 
  -6   4   1       85.11       86.58      3.24 o 
  -5   4   1      514.63      535.02      6.76 o 
  -4   4   1       27.73       23.60      1.36 o 
  -3   4   1      463.14      488.31      5.69 o 
  -2   4   1        5.70        8.60      0.83 o 
  -1   4   1     2997.09     2848.08     25.52 o 
   0   4   1      748.28      690.60      8.29 o 
   1   4   1       20.15       22.54      1.34 o 
   2   4   1      289.39      271.65      4.62 o 
   3   4   1     3909.24     4058.82     45.95 o 
   4   4   1      298.77      366.63      6.97 o 
   5   4   1      340.17      323.13      7.61 o 
   6   4   1        5.04        3.22      2.23 o 
   7   4   1        9.78        9.15      3.09 o 
   8   4   1        4.33        3.81      4.37 o 
   9   4   1       22.21       22.81      8.32 o 
  10   4   1        0.28        0.86      9.67 o 
 -10   5   1        1.68        1.92      6.61 o 
  -9   5   1        2.16        7.94      4.82 o 
  -8   5   1      140.83      141.07      5.78 o 
  -7   5   1        0.07       -0.18      1.64 o 
  -6   5   1      193.41      181.46      4.43 o 
  -5   5   1      780.51      746.79      8.91 o 
  -4   5   1      560.50      532.62      6.53 o 
  -3   5   1       88.00      102.87      2.39 o 
  -2   5   1       51.56       50.47      3.09 o 
  -1   5   1       54.94       67.02      1.72 o 
   0   5   1      461.07      462.07      5.78 o 
   1   5   1      366.37      360.08      5.64 o 
   2   5   1       40.54       38.35      2.06 o 
   3   5   1      102.77      117.09      3.46 o 
   4   5   1       60.24       88.22      4.48 o 
   5   5   1        3.14        3.70      1.79 o 
   6   5   1       80.72       76.87      4.73 o 
   7   5   1        8.76        5.69      3.51 o 
   8   5   1       30.93       27.59      7.91 o 
   9   5   1        0.00       -0.20      6.81 o 
 -10   6   1        0.29       -5.90      6.45 o 
  -9   6   1        0.07        2.51      4.72 o 
  -8   6   1       30.59       34.03      3.56 o 
  -7   6   1      225.94      200.51      6.46 o 
  -6   6   1        7.53       10.53      2.24 o 
  -5   6   1      294.22      296.71      5.37 o 
  -4   6   1      127.01      111.03      2.82 o 
  -3   6   1       73.11       75.90      2.19 o 
  -2   6   1        3.56        2.42      0.80 o 
  -1   6   1      857.94      986.18     10.47 o 
   0   6   1      269.75      303.15      4.48 o 
   1   6   1      163.82      166.78      3.70 o 
   2   6   1       87.34      108.52      3.07 o 
   3   6   1       15.35       14.95      1.87 o 
   4   6   1       42.10       40.06      3.54 o 
   5   6   1        9.82        4.59      2.13 o 
   6   6   1        0.18        1.46      2.47 o 
   7   6   1       26.22       13.55      4.76 o 
   8   6   1        0.00       -4.06      5.21 o 
   9   6   1       23.42       22.30      8.30 o 
 -10   7   1        0.00        2.49      6.85 o 
  -9   7   1       16.62        8.91      5.65 o 
  -8   7   1        4.12       -1.23      4.37 o 
  -7   7   1      230.07      189.47      6.31 o 
  -6   7   1       44.21       31.58      2.91 o 
  -5   7   1       91.85       98.27      4.06 o 
  -4   7   1       72.43       75.54      3.27 o 
  -3   7   1       86.97       88.72      2.72 o 
  -2   7   1      129.81      130.49      3.15 o 
  -1   7   1     2018.57     2185.90     21.26 o 
   0   7   1     3069.97     3332.61     31.29 o 
   1   7   1     1207.22     1225.00     14.92 o 
   2   7   1       90.48       92.43      3.27 o 
   3   7   1       12.28       13.02      1.96 o 
   4   7   1        0.33       -1.65      1.61 o 
   5   7   1       25.06       21.32      3.63 o 
   6   7   1       10.23       20.34      7.30 o 
   7   7   1       57.94       60.40     17.71 o 
   8   7   1        0.06        0.62      5.51 o 
   9   7   1        0.80       -5.06      6.71 o 
 -10   8   1       10.10       19.76      7.89 o 
  -9   8   1        2.10       10.24      5.62 o 
  -8   8   1       16.42       10.28      4.96 o 
  -7   8   1       90.59       84.76      7.33 o 
  -6   8   1      129.01      121.89      4.78 o 
  -5   8   1       83.10       75.39      4.06 o 
  -4   8   1      189.55      203.64      5.02 o 
  -3   8   1      579.12      568.05      8.47 o 
  -2   8   1        7.65       13.24      1.65 o 
  -1   8   1      661.33      732.73      8.93 o 
   0   8   1        4.37        5.33      1.11 o 
   1   8   1      917.45      871.10     12.79 o 
   2   8   1        0.14        2.46      1.23 o 
   3   8   1       17.25       16.28      2.34 o 
   4   8   1       99.34      102.66      5.13 o 
   5   8   1       78.59       79.42      5.87 o 
   6   8   1       15.33       12.50      5.67 o 
   7   8   1        0.14        0.53      5.73 o 
   8   8   1       11.90       13.80      7.25 o 
   9   8   1        5.96       17.37      8.34 o 
  -9   9   1        2.25       -0.26      5.46 o 
  -8   9   1       30.97       25.71      5.79 o 
  -7   9   1        7.40        0.66      3.60 o 
  -6   9   1      218.15      229.18      8.72 o 
  -5   9   1       74.68       89.08      5.13 o 
  -4   9   1      108.65      113.01      4.59 o 
  -3   9   1      112.82      108.92      4.35 o 
  -2   9   1       93.68       93.71      4.28 o 
  -1   9   1      243.51      245.04      4.55 o 
   0   9   1        1.78       -0.55      0.95 o 
   1   9   1        1.52        1.25      1.85 o 
   2   9   1      246.76      245.28      6.11 o 
   3   9   1       69.80       66.28      4.08 o 
   4   9   1     1604.80     1653.32     25.42 o 
   5   9   1        0.09        4.99      3.65 o 
   6   9   1       20.31       21.94      6.32 o 
   7   9   1        7.48        6.30      5.74 o 
   8   9   1       36.26       36.01     13.48 o 
   9   9   1       12.85       15.39      7.76 o 
  -9  10   1        0.00       -1.94      6.45 o 
  -8  10   1       99.76      138.98     10.43 o 
  -7  10   1       41.90       39.23      5.92 o 
  -6  10   1       42.92       40.56      5.55 o 
  -5  10   1        3.99        6.62      2.87 o 
  -4  10   1        0.26        3.31      1.92 o 
  -3  10   1      143.45      151.70      5.71 o 
  -2  10   1      343.09      330.53      7.08 o 
  -1  10   1        3.63        1.48      1.50 o 
   0  10   1        2.72        2.20      1.41 o 
   1  10   1        0.15       -1.85      1.82 o 
   2  10   1     1125.29     1100.22     18.11 o 
   3  10   1       27.76       30.16      3.58 o 
   4  10   1      143.19      141.23      9.14 o 
   5  10   1       11.64        8.42      3.78 o 
   6  10   1        4.23        6.80      5.19 o 
   7  10   1        0.02       -4.92      5.48 o 
   8  10   1        3.35       -1.68      6.74 o 
  -9  11   1        7.33        8.99      6.46 o 
  -8  11   1       13.14       20.63      5.40 o 
  -7  11   1       36.61       49.03      6.58 o 
  -6  11   1        1.55        5.95      3.34 o 
  -5  11   1       17.18       20.48      3.87 o 
  -4  11   1      325.90      337.87      7.96 o 
  -3  11   1      203.15      203.25      5.87 o 
  -2  11   1       90.89       86.50      4.18 o 
  -1  11   1       25.13       22.52      3.64 o 
   0  11   1        0.03        1.07      3.07 o 
   1  11   1       93.60       88.27      5.02 o 
   2  11   1       22.85       23.29      3.52 o 
   3  11   1      580.42      563.76     12.83 o 
   4  11   1        5.04       10.85      4.11 o 
   5  11   1       16.39       19.64      4.38 o 
   6  11   1        0.31       -0.45      5.36 o 
   7  11   1        0.57       -3.31      5.93 o 
   8  11   1        1.22        5.78      6.41 o 
  -8  12   1       31.20       41.88      8.87 o 
  -7  12   1        3.54        0.33      6.00 o 
  -6  12   1       18.81       25.42      5.15 o 
  -5  12   1       44.42       46.46      5.20 o 
  -4  12   1       29.40       31.23      4.29 o 
  -3  12   1       96.24       97.44      4.61 o 
  -2  12   1      151.98      151.43      5.14 o 
  -1  12   1       91.04       72.75      4.16 o 
   0  12   1        3.68        5.44      2.74 o 
   1  12   1       73.11       66.23      4.62 o 
   2  12   1       96.24      105.14      6.75 o 
   3  12   1       34.00       45.32      4.89 o 
   4  12   1        3.42        7.31      4.71 o 
   5  12   1       13.50       13.07      4.53 o 
   6  12   1        0.30       -1.70      4.82 o 
   7  12   1        7.78       11.71      6.82 o 
  -8  13   1        0.17       -8.56      5.48 o 
  -7  13   1       10.76       12.15      4.33 o 
  -6  13   1       75.86       91.33      9.33 o 
  -5  13   1        2.53        1.66      3.50 o 
  -4  13   1       43.82       45.75      5.11 o 
  -3  13   1      279.48      299.33      7.90 o 
  -2  13   1      172.78      161.88      5.95 o 
  -1  13   1      385.60      317.51     11.28 o 
   0  13   1      129.70      103.59      7.18 o 
   1  13   1       25.55       26.87      4.11 o 
   2  13   1        2.79        4.33      2.98 o 
   3  13   1        1.31        3.53      3.19 o 
   4  13   1      138.50      152.86     12.87 o 
   5  13   1        3.53       -1.01      3.80 o 
   6  13   1        3.58       -4.97      8.10 o 
   7  13   1       10.07        8.90      6.98 o 
  -7  14   1        6.88       10.61      5.42 o 
  -6  14   1       19.57       17.93      5.11 o 
  -5  14   1        7.02        3.16      3.74 o 
  -4  14   1       33.39       46.90      5.86 o 
  -3  14   1        0.12       -4.04      2.71 o 
  -2  14   1       33.56       33.62      5.62 o 
  -1  14   1        2.89        5.80      3.59 o 
   0  14   1       14.40        5.51      3.82 o 
   1  14   1        6.72        4.14      3.06 o 
   2  14   1        7.00        8.11      3.63 o 
   3  14   1        0.09       -1.05      3.47 o 
   4  14   1        6.47        8.34      5.22 o 
   5  14   1        4.40        5.63      4.03 o 
   6  14   1        4.36        2.59      5.66 o 
  -6  15   1       29.09       23.82      5.57 o 
  -5  15   1        6.22        8.82      4.16 o 
  -4  15   1        0.98        1.19      3.48 o 
  -3  15   1        1.66       -3.32      4.36 o 
  -2  15   1        1.08        0.93      4.27 o 
  -1  15   1        4.22        5.44      3.76 o 
   0  15   1        1.91        2.21      3.77 o 
   1  15   1        0.15        0.63      3.12 o 
   2  15   1        0.36        3.86      3.62 o 
   3  15   1        0.56        1.03      3.58 o 
   4  15   1       25.54       28.51      5.66 o 
   5  15   1       52.53       67.93      7.38 o 
  -6  16   1        0.03       -6.98      6.91 o 
  -5  16   1        4.01       -0.15      6.40 o 
  -4  16   1        0.23        0.27      7.21 o 
  -3  16   1        4.12        1.92      5.07 o 
  -2  16   1        7.89        4.11      5.18 o 
  -1  16   1        0.94       -0.18      6.58 o 
   0  16   1        2.20       -2.52      3.92 o 
   1  16   1        2.68        5.28      3.94 o 
   2  16   1       62.54       82.86      7.44 o 
   3  16   1        4.23        4.02      4.30 o 
   4  16   1       27.22       38.48      6.42 o 
   5  16   1        0.00       -0.26      4.33 o 
  -4  17   1        0.14       -0.72      7.70 o 
  -3  17   1       27.65       14.34      9.11 o 
  -2  17   1        8.10        1.71      5.74 o 
  -1  17   1        0.00        1.45      6.38 o 
   0  17   1        0.04        0.43      5.64 o 
   1  17   1        0.00        5.94      4.19 o 
   2  17   1       25.76       24.88      5.08 o 
   3  17   1       33.03       33.35      6.16 o 
  -3  18   1        3.32       11.28      9.31 o 
  -2  18   1        9.30       16.38      8.86 o 
  -1  18   1        0.01        6.71      8.03 o 
   0  18   1        0.46        6.15      6.53 o 
   1  18   1        8.50       14.62      7.13 o 
   2  18   1        1.30       -3.88      6.05 o 
 -11   0   2      114.26      105.27     17.88 o 
 -10   0   2        1.76       -1.31      9.43 o 
  -9   0   2      192.21      220.56      9.65 o 
  -8   0   2      319.24      325.16     10.10 o 
  -7   0   2     2141.92     2144.07     32.11 o 
  -6   0   2      575.79      556.40     10.31 o 
  -5   0   2      887.24      895.83     13.68 o 
  -4   0   2     3718.35     3386.67     41.97 o 
  -3   0   2       79.46       70.66      2.41 o 
  -2   0   2    17064.56    15939.06    273.33 o 
   0   0   2      110.90      134.75      5.46 o 
   1   0   2     2393.55     2308.73     32.04 o 
   2   0   2     4197.37     4023.64    107.32 o 
   3   0   2      520.31      521.72     14.78 o 
   4   0   2      686.33      705.33     16.94 o 
   5   0   2       65.11       76.34      6.35 o 
   6   0   2      155.21      157.22      9.29 o 
   7   0   2      187.16      191.77     13.09 o 
   8   0   2       13.46       12.92      6.52 o 
   9   0   2        3.34        4.82      7.36 o 
 -11   1   2        0.58        8.06      7.40 o 
 -10   1   2        2.90        1.71      2.67 o 
  -9   1   2      130.16      130.74      4.88 o 
  -8   1   2     1866.13     1940.13     23.94 o 
  -7   1   2      598.81      631.44      9.08 o 
  -6   1   2       67.46       60.88      2.61 o 
  -5   1   2       10.19       10.53      1.22 o 
  -4   1   2     1415.33     1457.23     13.86 o 
  -3   1   2      151.81      160.68      2.56 o 
  -2   1   2     1130.83     1067.65      8.45 o 
  -1   1   2     1968.90     1901.52     24.23 o 
   0   1   2        1.90        2.67      0.59 o 
   1   1   2     7631.15     7236.98     72.29 o 
   2   1   2      226.73      215.58      5.23 o 
   3   1   2      693.64      685.89     11.88 o 
   4   1   2       14.01       18.01      2.06 o 
   5   1   2      364.84      364.02      8.51 o 
   6   1   2     1944.07     2075.69     30.38 o 
   7   1   2      231.36      236.50      9.65 o 
   8   1   2      103.88      118.03      8.77 o 
   9   1   2        0.00        2.29      5.73 o 
 -11   2   2        2.54        5.15      7.61 o 
 -10   2   2        2.07        4.88      3.85 o 
  -9   2   2        0.39        0.49      2.06 o 
  -8   2   2      167.58      160.80      4.98 o 
  -7   2   2      302.74      303.74      5.95 o 
  -6   2   2     1192.30     1168.55     12.22 o 
  -5   2   2     1028.67     1111.20     11.24 o 
  -4   2   2      233.95      281.32      3.96 o 
  -3   2   2      144.02      149.04      2.37 o 
  -2   2   2     4020.59     3860.49     31.05 o 
  -1   2   2       82.63       85.59      1.92 o 
   0   2   2      168.72      154.27      3.04 o 
   1   2   2      512.21      497.28      5.41 o 
   2   2   2      440.35      415.29      6.49 o 
   3   2   2     1869.94     1942.25     21.73 o 
   4   2   2       20.65       24.32      1.91 o 
   5   2   2      114.08      111.79      4.71 o 
   6   2   2       15.38       10.81      3.80 o 
   7   2   2      187.24      193.77      8.94 o 
   8   2   2       18.05       20.96      8.54 o 
   9   2   2       12.34       13.73      7.51 o 
 -11   3   2        0.05       -2.49      6.80 o 
 -10   3   2       10.27        7.06      3.86 o 
  -9   3   2        0.02        3.56      3.00 o 
  -8   3   2        0.50       -1.48      1.96 o 
  -7   3   2        0.01       -1.61      1.29 o 
  -6   3   2       10.46       10.40      1.59 o 
  -5   3   2      509.67      502.90      6.31 o 
  -4   3   2      411.87      461.54      5.30 o 
  -3   3   2     2113.26     2038.51     17.81 o 
  -2   3   2       38.11       40.15      1.19 o 
  -1   3   2     6017.32     5750.98     57.62 o 
   0   3   2     1579.69     1536.48     17.26 o 
   1   3   2      186.97      172.77      2.63 o 
   2   3   2     1163.36     1111.61     14.31 o 
   3   3   2      832.56      865.77     12.29 o 
   4   3   2       10.28       11.47      1.98 o 
   5   3   2      136.55      126.45      4.95 o 
   6   3   2       18.48       20.01      3.16 o 
   7   3   2       13.29       13.99      4.91 o 
   8   3   2       10.81        5.79      4.77 o 
   9   3   2        0.86       10.45      7.26 o 
 -11   4   2        1.00      -11.86      5.93 o 
 -10   4   2        2.90       -3.08      3.90 o 
  -9   4   2       58.90       67.19      4.73 o 
  -8   4   2        0.19        1.29      1.73 o 
  -7   4   2       10.55        6.54      2.79 o 
  -6   4   2      192.23      203.88      4.17 o 
  -5   4   2      151.72      152.26      3.08 o 
  -4   4   2     1905.31     2100.52     18.82 o 
  -3   4   2        0.06        0.40      0.61 o 
  -2   4   2      322.81      284.34      3.68 o 
  -1   4   2       97.37       96.09      1.96 o 
   0   4   2        3.48        3.27      0.58 o 
   1   4   2      187.53      163.04      2.81 o 
   2   4   2      866.58      883.54     15.76 o 
   3   4   2      761.79      813.35     11.93 o 
   4   4   2      537.20      519.41     13.73 o 
   5   4   2       58.02       62.05      4.66 o 
   6   4   2       12.88       14.53      3.12 o 
   7   4   2        0.93       -2.25      3.84 o 
   8   4   2       15.30        5.99      7.65 o 
   9   4   2        2.38       11.49      7.49 o 
 -11   5   2        1.49        0.86     10.29 o 
 -10   5   2        7.19        7.16      3.83 o 
  -9   5   2       15.90       10.37      3.45 o 
  -8   5   2      159.01      150.94      6.79 o 
  -7   5   2       17.08       17.34      2.28 o 
  -6   5   2       38.80       33.88      2.32 o 
  -5   5   2       31.94       37.83      1.92 o 
  -4   5   2     1409.02     1496.92     14.21 o 
  -3   5   2     2007.94     2137.56     18.90 o 
  -2   5   2      688.52      706.98      7.67 o 
  -1   5   2       64.45       53.83      1.95 o 
   0   5   2      204.05      199.35      4.95 o 
   1   5   2      748.72      781.20      9.06 o 
   2   5   2     1780.88     1902.11     20.47 o 
   3   5   2      163.47      155.92      4.75 o 
   4   5   2        1.17        0.59      1.75 o 
   5   5   2       39.23       35.09      3.38 o 
   6   5   2       32.32       32.82      4.29 o 
   7   5   2      138.55      133.77      9.93 o 
   8   5   2        1.60        0.84      5.87 o 
   9   5   2        0.27        6.04      7.81 o 
 -11   6   2        0.23        0.21      8.53 o 
 -10   6   2       15.29       18.81     19.17 o 
  -9   6   2       10.94        6.80      4.28 o 
  -8   6   2      169.78      159.23      5.83 o 
  -7   6   2       26.80       21.96      2.50 o 
  -6   6   2      171.89      179.58      6.18 o 
  -5   6   2        8.99       11.20      1.46 o 
  -4   6   2        6.04        2.46      0.85 o 
  -3   6   2      228.19      218.41      3.65 o 
  -2   6   2       84.64       74.21      1.98 o 
  -1   6   2      326.53      317.54      7.06 o 
   0   6   2       29.08       29.74      2.03 o 
   1   6   2      816.05      794.73      9.52 o 
   2   6   2        6.53        6.76      1.28 o 
   3   6   2       34.09       35.51      2.81 o 
   4   6   2        1.75        0.88      1.67 o 
   5   6   2       22.89       19.74      3.29 o 
   6   6   2       55.58       62.79      6.93 o 
   7   6   2        0.30        4.21      4.83 o 
   8   6   2        0.40        0.50      6.26 o 
   9   6   2        4.65       12.52      7.88 o 
 -10   7   2        7.79        0.27      6.03 o 
  -9   7   2        5.10        4.91      3.15 o 
  -8   7   2       68.83       61.06      5.14 o 
  -7   7   2      145.36      118.82      4.59 o 
  -6   7   2        0.00       -2.52      2.09 o 
  -5   7   2      238.93      200.17      4.99 o 
  -4   7   2       17.56       15.41      1.43 o 
  -3   7   2       21.80       23.49      1.46 o 
  -2   7   2       61.70       59.00      2.01 o 
  -1   7   2      160.15      174.96      4.34 o 
   0   7   2      134.12      124.61      3.76 o 
   1   7   2       79.51       78.37      2.87 o 
   2   7   2       50.07       50.64      3.04 o 
   3   7   2      214.43      203.46      5.63 o 
   4   7   2       16.44       14.48      2.94 o 
   5   7   2        7.97        2.22      2.94 o 
   6   7   2       51.74       36.55      5.80 o 
   7   7   2       29.23       13.05      6.27 o 
   8   7   2        0.56        0.50      5.93 o 
   9   7   2        7.08        8.64     11.33 o 
 -10   8   2        5.09        8.03      9.35 o 
  -9   8   2       14.95       17.86      5.63 o 
  -8   8   2       19.97       17.26      3.35 o 
  -7   8   2       96.08      105.72      4.91 o 
  -6   8   2       40.84       42.48      3.18 o 
  -5   8   2       16.10       17.02      2.17 o 
  -4   8   2      539.14      512.25      7.82 o 
  -3   8   2      127.77      128.48      3.30 o 
  -2   8   2       32.95       30.64      1.81 o 
  -1   8   2      559.55      558.96      9.73 o 
   0   8   2      378.68      400.66      7.52 o 
   1   8   2       92.88       92.36      4.29 o 
   2   8   2        4.99        5.31      1.93 o 
   3   8   2      372.22      357.67      7.82 o 
   4   8   2      201.09      196.29      7.60 o 
   5   8   2        5.88        4.93      3.61 o 
   6   8   2      127.44      109.97     10.91 o 
   7   8   2        6.78        4.79      5.64 o 
   8   8   2       25.97       19.39      8.14 o 
 -10   9   2        0.28       -2.30      6.32 o 
  -9   9   2        0.18       -2.26      5.52 o 
  -8   9   2        7.59        9.34      3.07 o 
  -7   9   2       21.84       22.57      4.49 o 
  -6   9   2        7.27       12.52      2.50 o 
  -5   9   2      719.43      742.33     12.50 o 
  -4   9   2      101.85       98.46      4.23 o 
  -3   9   2       82.18       78.14      3.44 o 
  -2   9   2       87.64       95.91      3.98 o 
  -1   9   2       26.08       20.57      2.41 o 
   0   9   2      409.19      411.46      8.65 o 
   1   9   2        5.01        2.91      1.50 o 
   2   9   2       25.82       26.37      2.62 o 
   3   9   2      975.14     1011.60     15.77 o 
   4   9   2      162.73      159.94      6.55 o 
   5   9   2        2.65       -1.47      4.16 o 
   6   9   2        4.04        4.38      5.84 o 
   7   9   2        3.39        5.15      6.14 o 
   8   9   2        1.91        4.82      7.07 o 
  -9  10   2        0.02        1.64      5.57 o 
  -8  10   2        4.63        7.29      4.20 o 
  -7  10   2        5.57        6.66      2.51 o 
  -6  10   2       28.86       29.14      3.24 o 
  -5  10   2        9.38       11.94      2.39 o 
  -4  10   2     2313.22     2288.66     30.94 o 
  -3  10   2     1751.79     1711.21     23.53 o 
  -2  10   2      100.71       98.97      5.46 o 
  -1  10   2       31.50       34.54      2.84 o 
   0  10   2        1.27        1.34      1.66 o 
   1  10   2      404.55      411.67      8.49 o 
   2  10   2     2341.02     2378.13     33.29 o 
   3  10   2      515.62      512.97     11.17 o 
   4  10   2        6.76        7.77      4.45 o 
   5  10   2        5.95        3.58      4.77 o 
   6  10   2        1.30       -4.98      5.26 o 
   7  10   2        0.01       -4.83      6.27 o 
   8  10   2        0.56       -7.13      5.97 o 
  -9  11   2        0.12       -0.99      5.58 o 
  -8  11   2        9.43       12.46      4.67 o 
  -7  11   2        7.45        5.02      3.36 o 
  -6  11   2       23.30       22.80      3.29 o 
  -5  11   2        0.11       -1.60      2.46 o 
  -4  11   2       35.09       39.74      3.26 o 
  -3  11   2      335.24      313.97      7.44 o 
  -2  11   2      119.87      106.69      6.31 o 
  -1  11   2       12.78       11.80      3.41 o 
   0  11   2        1.87        0.12      2.15 o 
   1  11   2      128.86      125.02      5.70 o 
   2  11   2       83.42       85.39      5.32 o 
   3  11   2      249.52      233.76      9.71 o 
   4  11   2       40.58       45.94      5.52 o 
   5  11   2        1.19       -5.69      4.51 o 
   6  11   2       14.91        3.78      8.39 o 
   7  11   2        0.02       -4.92      5.96 o 
  -9  12   2        0.59        8.21      5.63 o 
  -8  12   2       67.21       82.68      9.37 o 
  -7  12   2        7.18        8.88      3.69 o 
  -6  12   2       26.55       20.36      4.28 o 
  -5  12   2       11.11       13.10      2.77 o 
  -4  12   2       24.88       23.46      3.18 o 
  -3  12   2       27.08       23.31      3.30 o 
  -2  12   2       47.36       56.42      7.85 o 
  -1  12   2        4.02        7.16      2.77 o 
   0  12   2       41.56       38.33      4.18 o 
   1  12   2        0.05       -0.60      2.53 o 
   2  12   2        2.84        4.16      3.12 o 
   3  12   2        2.37        2.45      3.14 o 
   4  12   2        3.31        1.00      3.66 o 
   5  12   2        0.02        0.07      4.83 o 
   6  12   2        5.39        2.42      6.26 o 
   7  12   2       24.07       37.93      8.28 o 
  -8  13   2        4.17        2.32      5.34 o 
  -7  13   2        0.58        5.78      4.89 o 
  -6  13   2       35.00       36.43      5.34 o 
  -5  13   2        8.46        9.85      3.28 o 
  -4  13   2        0.11        1.19      2.13 o 
  -3  13   2        4.01        6.26      4.26 o 
  -2  13   2       11.56        5.37      3.42 o 
  -1  13   2        5.29        2.58      3.34 o 
   0  13   2       19.44       18.72      4.37 o 
   1  13   2       53.96       45.12      5.01 o 
   2  13   2        3.42        5.60      3.38 o 
   3  13   2        2.15        0.63      3.32 o 
   4  13   2        2.40        4.39      3.93 o 
   5  13   2       34.90       45.69      6.61 o 
   6  13   2       15.50       14.88      7.43 o 
  -7  14   2       91.02       96.38     10.70 o 
  -6  14   2        2.44        2.16      3.73 o 
  -5  14   2        0.17       -3.01      3.98 o 
  -4  14   2        7.02        4.90      3.73 o 
  -3  14   2        9.93        6.22      3.06 o 
  -2  14   2       32.46       32.84      4.22 o 
  -1  14   2       41.37       45.30      5.76 o 
   0  14   2       84.71       93.21      7.76 o 
   1  14   2       28.28       26.55      4.66 o 
   2  14   2        1.62        3.81      4.50 o 
   3  14   2        0.04        3.40      3.69 o 
   4  14   2        2.14        3.59      3.90 o 
   5  14   2       26.39       20.98      5.58 o 
   6  14   2       36.45       45.81      9.19 o 
  -7  15   2        2.23        6.01      6.45 o 
  -6  15   2        7.58        5.38      8.37 o 
  -5  15   2       25.20       28.66      9.45 o 
  -4  15   2        2.17        1.35      4.67 o 
  -3  15   2       14.94       18.05      3.94 o 
  -2  15   2        6.33        8.98      3.86 o 
  -1  15   2       14.23        7.44      4.37 o 
   0  15   2        3.01        6.56      4.17 o 
   1  15   2        7.28        9.61      3.97 o 
   2  15   2        7.36        6.82      3.98 o 
   3  15   2       18.86       16.21      4.66 o 
   4  15   2       18.29       26.73      5.32 o 
   5  15   2        0.00        4.35      4.02 o 
  -6  16   2       12.38        4.50      8.49 o 
  -5  16   2        2.84        2.47      7.62 o 
  -4  16   2       12.42       13.33      7.13 o 
  -3  16   2        0.80        1.80      5.57 o 
  -2  16   2        3.68        3.23      3.87 o 
  -1  16   2        1.76       -1.54      4.38 o 
   0  16   2        0.01        3.69      3.76 o 
   1  16   2        1.29        3.56      3.96 o 
   2  16   2        2.71       -1.76      3.85 o 
   3  16   2       11.25       16.91      5.20 o 
   4  16   2        0.14       -2.60      5.68 o 
  -5  17   2        5.92        0.01      8.42 o 
  -4  17   2        0.07       11.26      8.79 o 
  -3  17   2        0.09       -3.75      5.82 o 
  -2  17   2       12.42       16.73     10.65 o 
  -1  17   2        9.73       25.37     12.41 o 
   0  17   2       22.58       20.88      4.97 o 
   1  17   2        7.28        4.17      4.10 o 
   2  17   2        1.75       -2.47      4.04 o 
   3  17   2        1.11        5.50      4.39 o 
  -3  18   2        7.39       13.39      9.94 o 
  -2  18   2        1.35       -3.76      6.81 o 
  -1  18   2        4.11        3.96     11.98 o 
   0  18   2        8.20        9.11      7.02 o 
   1  18   2        1.57        3.85      4.49 o 
 -12   1   3       19.89       13.42      9.50 o 
 -11   1   3       16.98       10.04      6.39 o 
 -10   1   3        0.24       -0.45      3.34 o 
  -9   1   3       30.10       35.58      3.12 o 
  -8   1   3       34.41       40.90      3.99 o 
  -7   1   3       19.03       20.48      1.91 o 
  -6   1   3       21.97       20.60      1.59 o 
  -5   1   3       32.83       29.24      1.63 o 
  -4   1   3        3.73        4.14      0.75 o 
  -3   1   3     1156.08     1113.86      9.33 o 
  -2   1   3      145.24      146.63      2.69 o 
  -1   1   3       75.04       77.00      2.53 o 
   0   1   3       39.49       36.48      1.58 o 
   1   1   3      395.30      370.93      4.90 o 
   2   1   3      895.58      880.39     12.71 o 
   3   1   3      593.50      621.01     11.71 o 
   4   1   3        2.54        3.36      1.59 o 
   5   1   3      539.55      573.34     11.98 o 
   6   1   3     1226.07     1309.52     29.08 o 
   7   1   3        1.30        2.87      5.15 o 
   8   1   3        0.41        0.69      7.34 o 
   9   1   3        2.33        3.32      7.90 o 
 -12   2   3       23.79       35.89      8.55 o 
 -11   2   3        3.72        6.17      3.58 o 
 -10   2   3        1.49        5.00      5.60 o 
  -9   2   3        1.44       -1.93      2.29 o 
  -8   2   3        6.43        4.02      1.85 o 
  -7   2   3       53.92       54.19      2.56 o 
  -6   2   3        3.78        4.07      1.04 o 
  -5   2   3     1678.30     1797.13     16.52 o 
  -4   2   3      338.40      343.95      6.60 o 
  -3   2   3     1102.53     1037.64      9.74 o 
  -2   2   3      100.42       96.77      2.41 o 
  -1   2   3     5691.19     5472.64     64.48 o 
   0   2   3     1166.76     1110.70     14.90 o 
   1   2   3       31.98       31.96      1.26 o 
   2   2   3      125.46      133.26      3.88 o 
   3   2   3      317.99      322.35      7.44 o 
   4   2   3      321.04      338.28      8.64 o 
   5   2   3      424.27      428.74     10.37 o 
   6   2   3        9.31        5.57      4.02 o 
   7   2   3        8.19        7.85      4.45 o 
   8   2   3        7.95        3.61      5.32 o 
   9   2   3       23.73       11.76     12.22 o 
 -11   3   3       19.83       18.08      5.03 o 
 -10   3   3        0.01       -0.10      2.56 o 
  -9   3   3       18.10       10.83      2.61 o 
  -8   3   3      129.26      123.50      4.39 o 
  -7   3   3       15.00       16.74      1.76 o 
  -6   3   3      835.36      775.93      8.85 o 
  -5   3   3      652.74      759.97      7.87 o 
  -4   3   3    11577.84    12041.92     92.12 o 
  -3   3   3      139.37      151.63      2.79 o 
  -2   3   3     1038.33     1024.20     10.69 o 
  -1   3   3       10.63       13.79      1.27 o 
   0   3   3     1340.47     1292.45     13.37 o 
   1   3   3     2991.07     2991.55     28.20 o 
   2   3   3        2.79        2.96      0.90 o 
   3   3   3       77.78       74.65      5.06 o 
   4   3   3      268.47      282.81     11.12 o 
   5   3   3       58.31       54.74      4.40 o 
   6   3   3       37.32       31.51      5.57 o 
   7   3   3       33.90       39.95      6.44 o 
   8   3   3       12.90       13.77      9.08 o 
   9   3   3        0.95        1.81      7.76 o 
 -11   4   3        0.55        2.81      3.90 o 
 -10   4   3       27.13       31.02      5.29 o 
  -9   4   3        4.02        1.32      2.08 o 
  -8   4   3      122.23      120.89      4.37 o 
  -7   4   3        5.81        4.47      1.56 o 
  -6   4   3       94.91       91.15      2.83 o 
  -5   4   3     2341.79     2584.30     22.52 o 
  -4   4   3      151.76      150.59      2.79 o 
  -3   4   3     1054.36     1038.28     11.41 o 
  -2   4   3        0.94        0.58      0.54 o 
  -1   4   3      845.48      799.78     11.46 o 
   0   4   3     1044.28      972.23     12.09 o 
   1   4   3      206.04      202.90      3.38 o 
   2   4   3        9.55       10.85      1.27 o 
   3   4   3       34.08       29.34      2.69 o 
   4   4   3      212.78      220.98      9.57 o 
   5   4   3        0.07       -1.28      2.01 o 
   6   4   3       22.55       12.68      4.27 o 
   7   4   3       33.96       34.76      6.58 o 
   8   4   3        0.06        3.89      5.01 o 
   9   4   3        4.66        1.26      7.64 o 
 -11   5   3        0.02        3.68     11.11 o 
 -10   5   3       31.07       28.97      4.64 o 
  -9   5   3        1.84        1.45      2.40 o 
  -8   5   3       14.28       19.44      2.38 o 
  -7   5   3        6.09        3.80      1.75 o 
  -6   5   3       23.02       30.13      1.97 o 
  -5   5   3      104.85      113.47      2.77 o 
  -4   5   3      319.13      360.29      4.34 o 
  -3   5   3      352.24      348.18      5.20 o 
  -2   5   3        0.04       -1.37      1.01 o 
  -1   5   3      325.53      341.93      5.54 o 
   0   5   3      200.95      199.19      3.09 o 
   1   5   3       13.63       14.59      1.18 o 
   2   5   3      142.21      153.78      4.66 o 
   3   5   3        1.56        1.63      1.59 o 
   4   5   3       67.04       64.85      4.54 o 
   5   5   3      101.49      109.93      6.91 o 
   6   5   3       15.72       10.32      4.31 o 
   7   5   3       41.87       35.02      6.76 o 
   8   5   3        3.22        1.91      6.78 o 
 -11   6   3       14.01       23.72      6.12 o 
 -10   6   3       40.66       43.39      5.61 o 
  -9   6   3        6.54       -0.21      2.50 o 
  -8   6   3      143.24      117.04      4.97 o 
  -7   6   3       44.15       39.39      3.03 o 
  -6   6   3       19.14       19.03      1.79 o 
  -5   6   3       63.53       57.66      2.31 o 
  -4   6   3      207.80      220.42      3.42 o 
  -3   6   3        0.11        1.46      0.81 o 
  -2   6   3      142.67      167.71      4.52 o 
  -1   6   3      472.06      483.49      6.63 o 
   0   6   3      533.12      588.39      7.39 o 
   1   6   3       44.01       47.57      1.98 o 
   2   6   3        4.33        3.12      1.47 o 
   3   6   3       22.86       23.74      3.35 o 
   4   6   3      142.94      146.84      6.22 o 
   5   6   3        7.76        3.71      2.86 o 
   6   6   3      206.71      205.84     10.58 o 
   7   6   3        0.63        0.34      4.43 o 
   8   6   3        1.61       46.99     38.25 o 
 -11   7   3       31.04       33.12      7.94 o 
 -10   7   3        6.88        6.95      3.87 o 
  -9   7   3        0.40        6.19      2.67 o 
  -8   7   3       34.80       32.78      3.24 o 
  -7   7   3        1.87        0.56      1.42 o 
  -6   7   3       95.72       89.14      3.59 o 
  -5   7   3        4.90        4.57      1.16 o 
  -4   7   3        4.65        3.87      0.90 o 
  -3   7   3      274.91      269.79      4.86 o 
  -2   7   3      793.13      762.72     10.16 o 
  -1   7   3     3552.41     3856.77     45.70 o 
   0   7   3      103.30      111.47      3.29 o 
   1   7   3       59.09       61.85      3.18 o 
   2   7   3       11.09        7.96      1.92 o 
   3   7   3      236.69      233.13      7.71 o 
   4   7   3       66.59       72.73      5.60 o 
   5   7   3      102.94       92.92      7.73 o 
   6   7   3       10.99        4.59      4.57 o 
   7   7   3        6.72        7.02      6.48 o 
   8   7   3        0.15       -3.59      7.04 o 
 -11   8   3        0.36        3.20      7.70 o 
 -10   8   3        7.45        9.70      4.14 o 
  -9   8   3       12.35        9.67      3.70 o 
  -8   8   3       10.03       11.57      2.67 o 
  -7   8   3      105.79      118.38      5.00 o 
  -6   8   3        0.81       -2.59      1.91 o 
  -5   8   3       63.41       65.19      3.31 o 
  -4   8   3       36.44       38.77      2.21 o 
  -3   8   3      317.04      305.86      5.63 o 
  -2   8   3       31.76       34.06      2.17 o 
  -1   8   3      504.98      555.08      9.69 o 
   0   8   3      279.71      298.70      6.35 o 
   1   8   3      139.21      145.45      4.54 o 
   2   8   3      151.34      158.64      5.05 o 
   3   8   3        2.96        3.64      1.90 o 
   4   8   3        4.49        1.27      2.74 o 
   5   8   3       99.68       92.99      8.39 o 
   6   8   3       90.78       72.60      9.60 o 
   7   8   3        6.14        5.47      6.42 o 
   8   8   3        0.09        6.57      7.49 o 
 -10   9   3       32.61       24.64      7.68 o 
  -9   9   3        8.79        9.87      3.78 o 
  -8   9   3       30.40       35.04      4.37 o 
  -7   9   3       25.63       21.16      2.90 o 
  -6   9   3       43.76       53.59      3.11 o 
  -5   9   3     2065.14     2035.50     25.57 o 
  -4   9   3       24.58       25.56      1.96 o 
  -3   9   3      495.86      480.19      8.98 o 
  -2   9   3       74.50       78.69      4.26 o 
  -1   9   3       89.94       82.26      4.03 o 
   0   9   3       57.00       72.62      3.57 o 
   1   9   3      134.55      149.71      6.44 o 
   2   9   3      191.93      199.87      9.76 o 
   3   9   3      134.14      146.07      5.79 o 
   4   9   3      206.31      229.41      9.92 o 
   5   9   3        4.10        2.21      3.71 o 
   6   9   3       40.49       49.62      8.92 o 
   7   9   3        4.98        1.52      6.61 o 
 -10  10   3        2.90       10.48      6.96 o 
  -9  10   3       10.91        6.00      3.73 o 
  -8  10   3        0.13        3.51      2.97 o 
  -7  10   3        8.30        3.41      2.00 o 
  -6  10   3       82.57       92.29      5.69 o 
  -5  10   3       64.92       66.49      4.35 o 
  -4  10   3      883.75      874.65     16.34 o 
  -3  10   3      286.65      279.85      7.49 o 
  -2  10   3       52.95       51.14      4.05 o 
  -1  10   3       40.13       40.97      3.42 o 
   0  10   3       28.19       33.44      2.62 o 
   1  10   3      172.70      155.69      5.27 o 
   2  10   3      307.83      307.77      8.10 o 
   3  10   3       28.65       28.48      3.71 o 
   4  10   3        6.28        5.60      4.24 o 
   5  10   3        8.19       -0.17      7.09 o 
   6  10   3        1.23        1.43      5.60 o 
   7  10   3       30.06       17.53     11.71 o 
  -9  11   3        0.38       -0.44     21.56 o 
  -8  11   3        3.97        3.57      2.96 o 
  -7  11   3       23.67       19.08      3.08 o 
  -6  11   3        2.34        6.53      2.25 o 
  -5  11   3        0.31        1.03      1.86 o 
  -4  11   3      213.26      202.64      6.88 o 
  -3  11   3       85.14       86.64      5.75 o 
  -2  11   3      118.57      103.87      6.91 o 
  -1  11   3       18.66       24.28      3.60 o 
   1  11   3       49.38       47.36      4.00 o 
   2  11   3       18.56       17.89      4.32 o 
   3  11   3       38.23       27.80      4.60 o 
   4  11   3        8.18        5.57      5.13 o 
   5  11   3        0.00       -2.94      4.77 o 
   6  11   3       31.76       42.58     15.15 o 
   7  11   3       46.61       44.66      9.20 o 
  -9  12   3       22.25       30.34      6.87 o 
  -8  12   3        4.62       10.56      4.53 o 
  -7  12   3        0.01        0.38      2.26 o 
  -6  12   3       17.95       19.69      3.19 o 
  -5  12   3       17.15       11.26      5.03 o 
  -4  12   3      236.14      235.05     10.27 o 
  -3  12   3        0.04       -0.36      2.31 o 
  -2  12   3        0.02        4.81      3.61 o 
  -1  12   3       36.05       36.75      3.91 o 
   0  12   3      111.00      113.29      6.17 o 
   1  12   3      118.57      119.91      7.17 o 
   2  12   3      158.69      154.22      8.04 o 
   3  12   3       88.09      103.02      7.91 o 
   4  12   3        5.49        7.89      4.02 o 
   5  12   3       16.58       21.17     11.80 o 
   6  12   3       20.12       21.38      7.99 o 
  -8  13   3        0.26        3.95      4.19 o 
  -7  13   3        9.95       10.83      3.02 o 
  -6  13   3        7.91        8.92      3.46 o 
  -5  13   3      184.38      182.98      8.49 o 
  -4  13   3        0.50        1.63      3.08 o 
  -3  13   3        1.09        1.41      2.67 o 
  -2  13   3       29.64       23.50      4.71 o 
  -1  13   3      226.60      187.80     10.92 o 
   0  13   3      201.15      189.53      8.74 o 
   1  13   3       73.15       64.64      6.96 o 
   2  13   3      130.00      136.76      8.44 o 
   3  13   3       51.95       54.36      6.20 o 
   4  13   3        4.42        6.72      3.94 o 
   5  13   3       20.03       25.15      7.03 o 
   6  13   3        3.01        1.76      5.45 o 
  -8  14   3       15.88       18.51      7.49 o 
  -7  14   3        0.01        0.88      5.73 o 
  -6  14   3        0.02       -0.45      3.65 o 
  -5  14   3        3.68        2.19      3.62 o 
  -4  14   3        0.99       -1.34      3.06 o 
  -3  14   3       21.15       21.22      4.20 o 
  -2  14   3        1.84        1.31      3.98 o 
  -1  14   3        3.94        7.18      4.15 o 
   0  14   3       21.03       10.58      3.73 o 
   1  14   3       27.02       21.03      4.53 o 
   2  14   3        3.55        2.59      3.55 o 
   3  14   3       17.61       21.68      4.76 o 
   4  14   3        3.62        4.68      4.57 o 
   5  14   3       29.46       39.40      8.46 o 
  -7  15   3        6.33        6.83      6.69 o 
  -6  15   3       49.88       57.05     13.12 o 
  -5  15   3        5.55        6.72      4.40 o 
  -4  15   3        1.84       -0.44      3.63 o 
  -3  15   3        3.11        6.30      4.05 o 
  -2  15   3        0.27       -3.00      4.02 o 
  -1  15   3        2.74        1.28      3.98 o 
   0  15   3        1.70       -0.40      3.27 o 
   1  15   3        0.26       -0.37      3.33 o 
   2  15   3        0.01        2.55      3.48 o 
   3  15   3        0.45       -2.24      3.80 o 
   4  15   3        4.86        5.71      4.56 o 
  -6  16   3       13.76       14.02     10.29 o 
  -5  16   3       23.45       21.08      8.45 o 
  -4  16   3       35.55       41.64      6.07 o 
  -3  16   3       54.33       64.16      8.79 o 
  -2  16   3        0.01       -2.68      4.72 o 
  -1  16   3        0.89        3.92      4.70 o 
   0  16   3        0.44        4.44      3.76 o 
   1  16   3        7.69       12.65      4.48 o 
   2  16   3        1.80       -1.90      5.13 o 
   3  16   3        1.79        4.60      4.00 o 
  -5  17   3        0.27        3.76      8.66 o 
  -4  17   3       44.01       48.42     10.19 o 
  -3  17   3        2.52        8.46      4.54 o 
  -2  17   3        0.30        0.37      4.34 o 
  -1  17   3        0.23        4.62      4.26 o 
   0  17   3        1.07       -3.59      4.05 o 
   1  17   3       27.33       19.33      5.57 o 
   2  17   3       11.97        5.26      4.38 o 
  -3  18   3        2.01        2.68      7.63 o 
  -2  18   3        0.50        2.89      4.76 o 
  -1  18   3        0.52       -3.77      4.02 o 
   0  18   3        0.45        1.67      4.10 o 
 -12   0   4       70.08       72.22      8.52 o 
 -11   0   4       33.04       43.34      6.83 o 
 -10   0   4       11.74       12.00      5.25 o 
  -9   0   4       36.89       33.33      5.38 o 
  -8   0   4      597.89      604.06     11.95 o 
  -7   0   4      212.51      183.12      9.97 o 
  -6   0   4      109.73       89.50      3.70 o 
  -5   0   4      184.66      196.26      4.57 o 
  -4   0   4      165.64      145.69      2.87 o 
  -3   0   4      462.02      432.97      8.40 o 
  -2   0   4    52038.96    48771.10    912.44 o 
  -1   0   4   115691.55   100542.42   2461.10 o 
   0   0   4      246.72      245.92     10.26 o 
   1   0   4        0.32        0.53      0.94 o 
   2   0   4      386.95      370.75      8.85 o 
   3   0   4      223.95      210.93      7.66 o 
   4   0   4       42.30       39.03      5.34 o 
   5   0   4       34.03       40.75      6.64 o 
   6   0   4        1.85        3.48      6.56 o 
   7   0   4       37.73       34.80     10.43 o 
   8   0   4        4.99        7.09     10.37 o 
 -12   1   4       11.42        5.72      2.97 o 
 -11   1   4      128.44      157.15     11.30 o 
 -10   1   4       12.45       10.08      5.89 o 
  -9   1   4        2.87        2.97      2.16 o 
  -8   1   4        6.63        5.82      1.76 o 
  -7   1   4      208.48      201.43      4.18 o 
  -6   1   4       22.70       23.74      1.61 o 
  -5   1   4        2.32        0.17      1.07 o 
  -4   1   4       86.58       87.98      1.60 o 
  -3   1   4     1629.57     1457.76     18.42 o 
  -2   1   4    10984.97    10907.02    127.94 o 
  -1   1   4    29173.63    28301.52    417.37 o 
   0   1   4      402.06      374.03      6.47 o 
   1   1   4       19.35       19.70      1.10 o 
   2   1   4       33.30       33.74      1.99 o 
   3   1   4       30.87       37.05      2.59 o 
   4   1   4        0.55        0.71      1.81 o 
   5   1   4       66.30       68.46      5.94 o 
   6   1   4      147.78      157.86     10.81 o 
   7   1   4        3.29        9.19      5.64 o 
   8   1   4       31.12       39.27      8.88 o 
 -12   2   4       28.64       50.39      4.95 o 
 -11   2   4        4.46        0.16      3.00 o 
 -10   2   4       77.12       74.93      9.34 o 
  -9   2   4       38.77       36.92      4.63 o 
  -8   2   4      778.15      757.97     10.59 o 
  -7   2   4       62.99       63.36      2.70 o 
  -6   2   4      323.42      306.84      4.61 o 
  -5   2   4      237.50      237.70      3.55 o 
  -4   2   4      437.60      451.69      5.67 o 
  -3   2   4      856.92      788.23      7.86 o 
  -2   2   4     1366.95     1318.38     16.75 o 
  -1   2   4      108.14      124.35      2.65 o 
   0   2   4      680.84      599.85      8.44 o 
   1   2   4       30.22       33.36      1.47 o 
   2   2   4      393.79      396.80      6.45 o 
   3   2   4       55.78       66.97      4.46 o 
   4   2   4       13.87        9.95      3.77 o 
   5   2   4       68.96       73.00      5.50 o 
   6   2   4       14.12       11.30      5.19 o 
   7   2   4       48.00       51.86      8.64 o 
   8   2   4        0.19       -2.34      6.68 o 
 -12   3   4       10.16       10.55      3.69 o 
 -11   3   4        0.02       -2.67      3.96 o 
 -10   3   4        7.62        1.87      3.86 o 
  -9   3   4        0.53        0.04      1.86 o 
  -8   3   4      163.87      162.13      4.58 o 
  -7   3   4      232.15      225.34      4.48 o 
  -6   3   4      220.94      237.38      3.99 o 
  -5   3   4      277.11      306.48      3.99 o 
  -4   3   4     1226.02     1223.81     12.53 o 
  -3   3   4      215.32      204.10      3.19 o 
  -2   3   4        3.04        5.33      0.83 o 
  -1   3   4     1294.51     1205.02     16.34 o 
   0   3   4     1011.07      976.83     15.11 o 
   1   3   4      131.29      123.85      2.80 o 
   2   3   4      332.99      347.42      6.81 o 
   3   3   4       56.86       57.31      3.70 o 
   4   3   4       34.36       27.40      3.31 o 
   5   3   4      230.52      232.65      8.67 o 
   6   3   4      137.46      139.45     11.47 o 
   7   3   4        7.20       -1.85      5.30 o 
   8   3   4        0.00        0.35     10.50 o 
 -12   4   4        6.18        8.26      4.83 o 
 -11   4   4      175.71      229.59      8.73 o 
 -10   4   4       20.42       23.54      3.75 o 
  -9   4   4       10.18        9.84      2.70 o 
  -8   4   4      416.69      402.19      7.58 o 
  -7   4   4      102.79      104.07      3.50 o 
  -6   4   4        5.80        5.95      1.14 o 
  -5   4   4       28.13       27.27      1.31 o 
  -4   4   4      728.63      733.85      8.44 o 
  -3   4   4     1411.30     1479.37     14.46 o 
  -2   4   4       12.44       13.10      1.47 o 
  -1   4   4      809.81      786.12      8.97 o 
   0   4   4      232.04      230.94      4.54 o 
   1   4   4      113.11      119.86      2.70 o 
   2   4   4       83.41       86.01      2.93 o 
   3   4   4        0.81        2.91      1.53 o 
   4   4   4       11.76       14.23      2.88 o 
   5   4   4      102.31      107.06      8.10 o 
   6   4   4        9.50       10.52      4.52 o 
   7   4   4        2.90        1.24      4.84 o 
   8   4   4       38.55       41.01      9.27 o 
 -12   5   4       36.28       47.43      5.87 o 
 -11   5   4        5.78        3.94      3.37 o 
 -10   5   4        3.96        4.09      2.93 o 
  -9   5   4       25.95       31.64      3.51 o 
  -8   5   4       52.10       46.35      3.28 o 
  -7   5   4       93.75       86.99      3.50 o 
  -6   5   4        4.56        3.13      1.07 o 
  -5   5   4        7.43        5.66      0.88 o 
  -4   5   4      367.05      355.63      5.16 o 
  -3   5   4      171.94      177.72      3.39 o 
  -2   5   4       39.33       41.89      2.10 o 
  -1   5   4      137.50      135.74      3.36 o 
   0   5   4      247.41      257.40      5.03 o 
   1   5   4        1.82        2.43      0.89 o 
   2   5   4       10.99        9.79      1.65 o 
   3   5   4       42.06       43.26      3.75 o 
   4   5   4       16.77       20.98      3.09 o 
   5   5   4       19.77       19.77      4.43 o 
   6   5   4       12.64        7.08      4.60 o 
   7   5   4        0.07        5.25      4.97 o 
   8   5   4       11.47       12.62      8.22 o 
 -11   6   4       40.89       58.65      5.57 o 
 -10   6   4       53.76       48.03      4.74 o 
  -9   6   4        1.76       -0.38      2.83 o 
  -8   6   4       50.43       44.26      3.48 o 
  -7   6   4        9.93       12.23      1.99 o 
  -6   6   4       56.77       57.85      2.55 o 
  -5   6   4       29.65       32.27      1.60 o 
  -4   6   4        6.27        8.21      1.05 o 
  -3   6   4       37.36       36.81      1.79 o 
  -2   6   4     1653.77     1752.48     19.86 o 
  -1   6   4     1994.26     2097.24     23.21 o 
   0   6   4      505.04      514.02      6.70 o 
   1   6   4       67.73       67.82      2.63 o 
   2   6   4       99.63       89.98      5.97 o 
   3   6   4       58.29       53.41      4.76 o 
   4   6   4       18.99       18.76      3.17 o 
   5   6   4       29.84       36.37      5.25 o 
   6   6   4        0.14        2.07      4.11 o 
   7   6   4        0.19       -0.53      5.57 o 
   8   6   4        3.06        6.35      7.72 o 
 -11   7   4        1.03        3.01      4.24 o 
 -10   7   4       15.79       15.76      3.59 o 
  -9   7   4       12.91       13.97      3.09 o 
  -8   7   4       94.78       97.32      4.80 o 
  -7   7   4       14.10       15.47      2.04 o 
  -6   7   4       59.96       66.84      2.86 o 
  -5   7   4        2.89        3.37      1.31 o 
  -4   7   4        8.42        9.70      1.35 o 
  -3   7   4        3.59        1.65      0.84 o 
  -2   7   4       93.87       82.97      2.53 o 
  -1   7   4        0.59        1.65      1.23 o 
   0   7   4      124.43      127.45      3.41 o 
   1   7   4      230.79      238.34      5.18 o 
   2   7   4        9.58       12.64      3.24 o 
   3   7   4      249.27      263.61      8.48 o 
   4   7   4        3.61        3.26      3.26 o 
   5   7   4       37.11       38.49      5.63 o 
   6   7   4        4.33        4.47      4.42 o 
   7   7   4        0.46       -6.16      6.32 o 
 -11   8   4        4.37       21.18      8.53 o 
 -10   8   4        4.56        1.62      3.99 o 
  -9   8   4       10.07       11.97      3.04 o 
  -8   8   4       39.08       31.97      3.28 o 
  -7   8   4        0.44        1.50      1.66 o 
  -6   8   4       41.68       43.31      2.88 o 
  -5   8   4       33.63       32.98      2.17 o 
  -4   8   4      157.19      156.29      4.10 o 
  -3   8   4      482.57      480.47      8.02 o 
  -2   8   4       29.44       27.00      3.01 o 
  -1   8   4        8.22        5.68      1.47 o 
   0   8   4      136.93      133.51      4.21 o 
   1   8   4        4.26        3.70      2.76 o 
   2   8   4      118.64      111.55      6.22 o 
   3   8   4        0.07        0.17      3.13 o 
   4   8   4       21.62       17.04      4.46 o 
   5   8   4       44.16       32.54      5.58 o 
   6   8   4       10.57        1.47      4.59 o 
   7   8   4       10.64        7.33      7.26 o 
 -11   9   4        0.42        0.70      5.56 o 
 -10   9   4       16.44       26.56      6.13 o 
  -9   9   4        4.88        3.26      3.46 o 
  -8   9   4       73.75       64.30      4.28 o 
  -7   9   4      142.31      139.00      5.45 o 
  -6   9   4      741.28      703.72     10.26 o 
  -5   9   4      683.93      689.25     12.55 o 
  -4   9   4      283.34      283.61      6.11 o 
  -3   9   4      102.57      104.24      4.14 o 
  -2   9   4      329.03      346.95      7.07 o 
  -1   9   4       61.33       63.54      4.10 o 
   0   9   4       54.73       54.61      3.13 o 
   1   9   4       78.59       88.23      4.60 o 
   2   9   4      343.50      353.22      8.58 o 
   3   9   4      501.12      514.95     26.10 o 
   4   9   4      152.39      164.54      8.92 o 
   5   9   4       65.03       65.58      7.39 o 
   6   9   4        0.08       -1.28      7.66 o 
   7   9   4       12.15       16.57      7.75 o 
 -10  10   4       12.00       15.05      4.49 o 
  -9  10   4        0.32       -1.14      3.34 o 
  -8  10   4       19.93       18.19      3.56 o 
  -7  10   4       46.62       37.05      3.11 o 
  -6  10   4        0.31        2.13      1.90 o 
  -5  10   4      770.85      789.27     13.19 o 
  -4  10   4      200.99      210.16      6.03 o 
  -3  10   4      308.69      293.59      7.79 o 
  -2  10   4      115.01      113.97      7.96 o 
  -1  10   4       85.92       96.06      4.91 o 
   0  10   4      572.56      603.96     10.72 o 
   1  10   4       21.50       27.01      3.22 o 
   2  10   4      396.95      410.32     10.76 o 
   3  10   4       27.46       21.91      4.46 o 
   4  10   4        0.99       -2.60      3.63 o 
   5  10   4       10.94       11.98      5.95 o 
   6  10   4        5.22        4.83      7.75 o 
   7  10   4        0.71        9.20      7.05 o 
 -10  11   4       11.23        6.43      5.85 o 
  -9  11   4        4.50        2.44      3.51 o 
  -8  11   4       29.10       27.01      3.68 o 
  -7  11   4       21.35       23.83      4.16 o 
  -6  11   4       63.56       48.93      4.50 o 
  -5  11   4      260.83      270.77      8.70 o 
  -4  11   4       39.96       40.45      3.88 o 
  -3  11   4       30.41       29.86      4.48 o 
  -2  11   4       43.94       43.51      4.08 o 
  -1  11   4       98.23       90.59      4.99 o 
   0  11   4        0.04        2.69      1.75 o 
   1  11   4       30.97       28.14      4.83 o 
   2  11   4      135.88      134.34      6.60 o 
   3  11   4       72.10       78.93      6.88 o 
   4  11   4       10.02        3.78      5.12 o 
   5  11   4       35.79       36.24      8.04 o 
   6  11   4        1.03        0.13      6.63 o 
  -9  12   4        0.03       27.35     10.66 o 
  -8  12   4        6.04        9.00      6.29 o 
  -7  12   4       15.71       10.21      4.02 o 
  -6  12   4       14.67       17.36      3.76 o 
  -5  12   4       55.45       55.28      5.46 o 
  -4  12   4       78.89       97.68      6.99 o 
  -3  12   4       33.97       40.27      8.39 o 
  -2  12   4        4.62        4.21      4.47 o 
  -1  12   4       30.48       33.43      5.33 o 
   0  12   4       66.75       58.43      5.54 o 
   1  12   4       37.88       32.66      4.74 o 
   2  12   4       80.32       81.14      6.92 o 
   3  12   4       21.43       25.16      4.65 o 
   4  12   4       17.15       14.57      6.05 o 
   5  12   4        5.28       -2.70      5.83 o 
   6  12   4        0.10       -1.41      5.44 o 
  -9  13   4        0.26       19.09      9.68 o 
  -8  13   4       13.15       11.44      4.97 o 
  -7  13   4        3.98        5.48      3.74 o 
  -6  13   4       14.07       13.13      4.30 o 
  -5  13   4        3.88        6.70      3.51 o 
  -4  13   4        0.01        3.90      6.24 o 
  -3  13   4       28.90       32.04      6.27 o 
  -2  13   4      115.10      102.92      9.61 o 
  -1  13   4       96.35       85.79      6.90 o 
   0  13   4       10.98        9.24      3.38 o 
   1  13   4        0.11       -1.58      2.75 o 
   2  13   4        4.51        3.90      3.44 o 
   3  13   4        6.51        5.43      3.86 o 
   4  13   4        5.56        7.53      5.67 o 
   5  13   4        5.13       -6.64      5.69 o 
  -8  14   4        7.06       11.11      6.75 o 
  -7  14   4        1.74       -3.84      3.56 o 
  -6  14   4        0.57       -0.42      3.88 o 
  -5  14   4       31.51       33.65      9.36 o 
  -4  14   4       77.54       94.22     10.57 o 
  -3  14   4       13.49        0.81      7.20 o 
  -2  14   4        1.62       -0.21      4.05 o 
  -1  14   4        8.56        4.84      3.44 o 
   0  14   4       22.24       21.45      4.40 o 
   1  14   4       54.60       51.10      6.04 o 
   2  14   4       10.64       11.85      4.46 o 
   3  14   4        1.65        5.21      4.40 o 
   4  14   4        4.55        6.35      6.36 o 
  -7  15   4        9.13        5.57      4.48 o 
  -6  15   4        7.77       10.25      4.79 o 
  -5  15   4        3.91        0.94      3.96 o 
  -4  15   4        1.67       -1.32      3.89 o 
  -3  15   4        2.64        1.70      3.67 o 
  -2  15   4       21.16        7.78      7.47 o 
  -1  15   4        8.72       -2.48      3.21 o 
   0  15   4        0.08        1.66      3.58 o 
   1  15   4        0.29        0.62      3.57 o 
   2  15   4        9.00        7.29      4.10 o 
   3  15   4        0.02        5.80      4.40 o 
   4  15   4        2.39        4.62      5.39 o 
  -6  16   4       12.18       15.98      5.64 o 
  -5  16   4        3.23        9.25      4.92 o 
  -4  16   4        0.54        4.66      4.57 o 
  -3  16   4        0.32        2.85      5.03 o 
  -2  16   4        0.08        3.06      4.86 o 
  -1  16   4        0.00       -3.64      3.65 o 
   0  16   4        0.58        1.85      3.83 o 
   1  16   4        0.12       -2.75      3.84 o 
   2  16   4        0.19        1.62      4.24 o 
   3  16   4        7.70        6.20      4.49 o 
  -5  17   4        2.31        6.60      4.99 o 
  -4  17   4        0.11       -5.45      5.39 o 
  -3  17   4        6.69        6.83      6.15 o 
  -2  17   4        1.66       -4.03      5.54 o 
  -1  17   4        0.87       -1.65      4.16 o 
   0  17   4        5.86       11.67      4.48 o 
   1  17   4        3.52        8.67      4.23 o 
   2  17   4        2.06       -2.98      4.25 o 
  -3  18   4        0.53        0.43      5.10 o 
  -2  18   4        9.83       14.22      4.87 o 
  -1  18   4        5.48        6.56      5.32 o 
 -12   1   5        0.02       -6.58      3.29 o 
 -11   1   5        0.62        2.74      2.88 o 
 -10   1   5       24.68       32.00      4.04 o 
  -9   1   5     1049.57     1067.18     17.05 o 
  -8   1   5     1132.68     1090.72     13.52 o 
  -7   1   5        8.75        6.96      1.96 o 
  -6   1   5      130.64      138.60      2.72 o 
  -5   1   5     1424.26     1454.95     13.26 o 
  -4   1   5       70.46       72.71      2.97 o 
  -3   1   5      340.51      312.28      4.79 o 
  -2   1   5      141.14      130.04      3.95 o 
  -1   1   5     1420.40     1409.19     23.69 o 
   0   1   5      199.88      187.24      4.60 o 
   1   1   5      202.18      184.16      3.34 o 
   2   1   5        4.60        2.41      1.06 o 
   3   1   5        3.30        0.93      1.90 o 
   4   1   5       44.18       37.91      4.33 o 
   5   1   5        3.48        3.07      4.00 o 
   6   1   5        2.37        3.95      4.89 o 
   7   1   5        0.01       -1.27      5.48 o 
   8   1   5        8.49        7.50      7.55 o 
 -12   2   5      101.23      122.94      7.67 o 
 -11   2   5       22.81       18.72      3.88 o 
 -10   2   5        1.71        3.32      2.66 o 
  -9   2   5       22.63       24.18      3.11 o 
  -8   2   5      919.65      971.45     12.46 o 
  -7   2   5      426.34      426.72      6.12 o 
  -6   2   5       51.06       58.53      1.83 o 
  -5   2   5     1203.66     1211.36     12.95 o 
  -4   2   5       12.37       12.20      1.01 o 
  -3   2   5     1291.92     1265.40     16.17 o 
  -2   2   5     3585.17     3532.95     43.10 o 
  -1   2   5       55.32       57.97      2.33 o 
   0   2   5       84.55       86.21      2.63 o 
   1   2   5      205.19      206.11      4.68 o 
   2   2   5     1119.80     1114.94     15.68 o 
   3   2   5       55.59       56.85      3.81 o 
   4   2   5        3.57        3.88      2.24 o 
   5   2   5        3.91        2.12      3.94 o 
   6   2   5       11.15       15.16      5.63 o 
   7   2   5       18.80       19.05      7.00 o 
   8   2   5        0.39        3.60      7.38 o 
 -12   3   5       13.33        6.87      3.85 o 
 -11   3   5       11.98       14.23      3.58 o 
 -10   3   5        7.23        6.34      2.74 o 
  -9   3   5        0.03       -0.43      2.05 o 
  -8   3   5       38.01       38.49      2.70 o 
  -7   3   5      156.34      146.01      3.69 o 
  -6   3   5      228.30      246.42      3.59 o 
  -5   3   5       14.60       15.25      1.24 o 
  -4   3   5     2406.33     2415.65     21.35 o 
  -3   3   5      498.36      494.04      6.65 o 
  -2   3   5      599.55      578.32      8.97 o 
  -1   3   5       24.00       20.43      1.80 o 
   0   3   5      374.65      352.49      6.94 o 
   1   3   5     1338.58     1406.84     21.53 o 
   2   3   5      374.61      393.95      7.44 o 
   3   3   5       98.60      104.47     11.57 o 
   4   3   5        3.64        5.26      2.46 o 
   5   3   5       12.96        7.55      4.14 o 
   6   3   5        1.35       -3.28      4.58 o 
   7   3   5        1.00        6.83      6.51 o 
   8   3   5        0.66        0.66     10.33 o 
 -12   4   5       43.28       54.28      5.56 o 
 -11   4   5        0.01        2.70      3.17 o 
 -10   4   5       38.54       37.28      4.32 o 
  -9   4   5       29.40       16.63      2.81 o 
  -8   4   5        3.32        5.88      1.79 o 
  -7   4   5        0.66        2.59      1.43 o 
  -6   4   5        0.00        0.84      0.82 o 
  -5   4   5      513.84      473.82      5.97 o 
  -4   4   5      210.69      206.71      3.38 o 
  -3   4   5      113.80      113.04      2.76 o 
  -2   4   5      801.79      797.04      9.81 o 
  -1   4   5      220.34      233.09      5.44 o 
   0   4   5       32.90       38.08      2.48 o 
   1   4   5      102.32       98.63      3.62 o 
   2   4   5     1995.32     2068.82     29.50 o 
   3   4   5       97.56       97.34      7.87 o 
   4   4   5       42.85       32.10      4.69 o 
   5   4   5       29.72       35.28      6.63 o 
   6   4   5        4.85        6.98      5.49 o 
   7   4   5        0.41        3.64      6.37 o 
 -12   5   5       26.25       20.39      4.08 o 
 -11   5   5        0.63       -1.37      2.93 o 
 -10   5   5        9.73        6.94      3.21 o 
  -9   5   5       36.95       26.72      3.89 o 
  -8   5   5       19.20       22.09      2.70 o 
  -7   5   5      124.05      115.13      3.63 o 
  -6   5   5      472.52      489.26      6.39 o 
  -5   5   5      177.31      178.91      3.52 o 
  -4   5   5      257.45      254.34      4.26 o 
  -3   5   5      149.78      146.31      2.98 o 
  -2   5   5        0.99        6.65      1.29 o 
  -1   5   5      215.11      214.73      3.85 o 
   0   5   5      155.45      153.44      4.31 o 
   1   5   5       34.43       28.96      1.98 o 
   2   5   5       97.57       97.42      5.89 o 
   3   5   5        0.09       -0.45      1.98 o 
   4   5   5        0.36        1.65      2.41 o 
   5   5   5       34.88       38.28      5.83 o 
   6   5   5       10.27       10.47      5.62 o 
   7   5   5       23.53       17.60      7.68 o 
 -12   6   5        2.55        6.13      3.26 o 
 -11   6   5        0.58       -2.33      2.97 o 
 -10   6   5        5.57        3.08      2.91 o 
  -9   6   5      175.10      160.89      6.11 o 
  -8   6   5       39.75       43.11      3.54 o 
  -7   6   5        3.39        3.07      1.27 o 
  -6   6   5       67.19       67.87      2.73 o 
  -5   6   5      195.28      186.49      3.72 o 
  -4   6   5       54.52       60.55      2.28 o 
  -3   6   5      105.91      111.02      2.99 o 
  -2   6   5      122.26      141.55      3.15 o 
  -1   6   5      545.27      600.72      8.65 o 
   0   6   5      147.70      136.12      2.94 o 
   1   6   5      105.62      107.90      3.71 o 
   2   6   5        0.63        2.49      1.90 o 
   3   6   5        0.24        3.35      4.13 o 
   4   6   5       12.16       21.28      7.78 o 
   5   6   5       22.53       16.88      4.92 o 
   6   6   5        0.00       -1.46      4.30 o 
   7   6   5        5.73        3.22      7.55 o 
 -11   7   5        2.08        2.87      3.32 o 
 -10   7   5       24.06       24.48      3.74 o 
  -9   7   5       27.24       18.08      3.16 o 
  -8   7   5      371.92      301.55      7.08 o 
  -7   7   5       45.28       40.20      2.59 o 
  -6   7   5       21.23       19.70      1.89 o 
  -5   7   5        1.58        3.03      1.21 o 
  -4   7   5      117.91      116.17      3.05 o 
  -3   7   5        2.91        2.29      0.95 o 
  -2   7   5     2947.56     3178.55     35.86 o 
  -1   7   5       26.41       28.95      1.85 o 
   0   7   5       78.52       81.29      2.90 o 
   1   7   5       37.26       38.68      3.54 o 
   2   7   5        1.13        6.77      5.58 o 
   3   7   5        7.72       13.93     10.18 o 
   4   7   5        3.18        2.80      4.07 o 
   5   7   5        0.22       -5.29      3.66 o 
   6   7   5        9.22        6.04      5.34 o 
   7   7   5        0.19       -0.23      7.22 o 
 -11   8   5        1.22        3.53      3.54 o 
 -10   8   5        0.32       -0.25      2.70 o 
  -9   8   5       61.67       52.54      4.45 o 
  -8   8   5       13.58       10.11      2.28 o 
  -7   8   5        7.83       10.06      2.60 o 
  -6   8   5        6.56        3.98      1.46 o 
  -5   8   5      416.47      418.63      6.87 o 
  -4   8   5      511.74      513.21      8.08 o 
  -3   8   5       21.23       27.82      4.23 o 
  -2   8   5      119.22      152.12      8.31 o 
  -1   8   5        1.51        2.30      1.51 o 
   0   8   5      402.50      404.14      8.28 o 
   1   8   5       13.96       19.21      2.19 o 
   2   8   5        0.00       -0.69      3.86 o 
   3   8   5      107.10      105.11      7.66 o 
   4   8   5       34.81       27.11      4.79 o 
   5   8   5        1.08        2.21      4.31 o 
   6   8   5        0.47       -5.42      4.88 o 
   7   8   5        3.58       -0.51      7.25 o 
 -11   9   5       13.09       18.47      4.95 o 
 -10   9   5        2.75        1.03      2.94 o 
  -9   9   5       23.62       19.02      3.23 o 
  -8   9   5       45.79       37.36      3.71 o 
  -7   9   5      509.36      494.23     10.54 o 
  -6   9   5        1.00        5.00      3.62 o 
  -5   9   5       51.45       49.31      3.74 o 
  -4   9   5       43.60       39.40      3.17 o 
  -3   9   5      165.28      170.24      5.68 o 
  -2   9   5       20.29       25.17      4.78 o 
  -1   9   5       22.84       22.22      2.87 o 
   0   9   5      130.11      141.06      6.86 o 
   1   9   5        2.48        6.71      2.48 o 
   2   9   5      428.76      479.00     14.01 o 
   3   9   5      188.79      189.60      9.56 o 
   4   9   5        0.12       -2.82      4.01 o 
   5   9   5        5.10        0.95      4.53 o 
   6   9   5        5.62        7.97      7.00 o 
 -10  10   5       29.42       27.48      6.76 o 
  -9  10   5       27.42       32.07      4.48 o 
  -8  10   5       13.97       17.45      4.21 o 
  -7  10   5        0.63        0.72      2.11 o 
  -6  10   5       38.78       27.16      3.21 o 
  -5  10   5       80.12       85.78      5.28 o 
  -4  10   5        4.05        6.77      2.30 o 
  -3  10   5      105.50      115.36      5.27 o 
  -2  10   5        2.93        3.35      2.86 o 
  -1  10   5        4.38        5.45      1.98 o 
   0  10   5       15.11       12.02      2.04 o 
   1  10   5      484.25      535.59     11.68 o 
   2  10   5        6.76        4.28      3.65 o 
   3  10   5      185.14      201.13      9.85 o 
   4  10   5        7.55        7.63      4.22 o 
   5  10   5        1.14       -1.58      5.45 o 
   6  10   5        1.68       -1.77      6.39 o 
 -10  11   5       27.75       39.09      7.42 o 
  -9  11   5       14.68       20.15      5.64 o 
  -8  11   5        0.31        0.89      2.86 o 
  -7  11   5        2.65        5.05      2.66 o 
  -6  11   5       28.28       21.98      3.89 o 
  -5  11   5      100.15      123.78     10.14 o 
  -4  11   5      241.62      263.25      8.56 o 
  -3  11   5      100.71       94.18      5.86 o 
  -2  11   5       37.99       62.56      8.57 o 
  -1  11   5       37.84       30.64      3.43 o 
   0  11   5       10.67        6.74      2.38 o 
   1  11   5      135.04      136.86      6.45 o 
   2  11   5      179.62      186.74     13.62 o 
   3  11   5        0.96        1.86      4.03 o 
   4  11   5       23.72       34.18      7.26 o 
   5  11   5        1.28        2.39      6.30 o 
   6  11   5        0.28       -8.53      7.34 o 
 -10  12   5        1.86        0.88     14.02 o 
  -9  12   5       37.00       56.70      8.10 o 
  -8  12   5        0.07        7.59      3.81 o 
  -7  12   5        0.06       -0.74      4.50 o 
  -6  12   5      112.42      129.13      7.60 o 
  -5  12   5       17.42       17.25      5.41 o 
  -4  12   5        0.83        2.64      3.76 o 
  -3  12   5       92.70      101.84      8.21 o 
  -2  12   5       42.72       37.06      8.38 o 
  -1  12   5       20.74       18.43      3.07 o 
   0  12   5       82.39       85.91      5.93 o 
   1  12   5       90.83       95.32      7.11 o 
   2  12   5        1.57        1.95      3.28 o 
   3  12   5        5.73       -2.07      4.73 o 
   4  12   5        0.04        3.28      5.64 o 
   5  12   5        1.42       -5.18      7.12 o 
  -9  13   5        1.87       13.15     10.14 o 
  -8  13   5       17.48       20.43      7.19 o 
  -7  13   5       85.84      110.94      8.89 o 
  -6  13   5        4.66        6.20      3.79 o 
  -5  13   5       31.61       34.61      7.19 o 
  -4  13   5      173.54      170.65     10.88 o 
  -3  13   5      274.02      244.17     12.48 o 
  -2  13   5      251.00      207.03     11.47 o 
  -1  13   5       19.66       21.92      4.35 o 
   0  13   5        8.95        8.13      3.32 o 
   1  13   5       13.12        8.30      3.66 o 
   2  13   5       14.50        9.89      4.08 o 
   3  13   5       21.29       11.41      7.42 o 
   4  13   5        0.77       -2.24      5.64 o 
  -8  14   5        6.69       15.69      5.06 o 
  -7  14   5        0.51        7.73      4.78 o 
  -6  14   5       16.74       19.11      5.88 o 
  -5  14   5       18.04       16.38      5.93 o 
  -4  14   5        2.63        4.42      4.68 o 
  -3  14   5       10.94        6.93      5.65 o 
  -2  14   5        5.31        4.38      4.60 o 
  -1  14   5        1.68        1.19      3.09 o 
   0  14   5        0.19        0.41      3.41 o 
   1  14   5        0.06       -0.01      3.39 o 
   2  14   5        0.38        0.02      3.65 o 
   3  14   5       23.98       18.39      6.54 o 
   4  14   5        4.58        5.94      6.21 o 
  -8  15   5        5.39       23.74     10.23 o 
  -7  15   5       31.88       31.74      6.54 o 
  -6  15   5        5.23        6.28      5.91 o 
  -5  15   5        4.47        3.79      4.93 o 
  -4  15   5        6.29        5.15      5.20 o 
  -3  15   5        0.68        1.17      4.56 o 
  -2  15   5        0.09        0.58      4.68 o 
  -1  15   5        3.12        3.75      3.63 o 
   0  15   5        0.05        0.67      3.52 o 
   1  15   5        1.18        2.66      3.94 o 
   2  15   5        0.30        0.23      3.80 o 
   3  15   5       32.49       40.84      8.20 o 
  -7  16   5        3.63        6.89      4.50 o 
  -6  16   5        6.40        1.15      5.08 o 
  -5  16   5        0.05        2.87      5.45 o 
  -4  16   5        2.83       10.82      9.75 o 
  -3  16   5        3.67        1.53      5.05 o 
  -2  16   5        0.20       -1.28      3.56 o 
  -1  16   5        0.25        0.74      3.76 o 
   0  16   5        9.77        8.32      4.24 o 
   1  16   5       30.21       28.44      5.64 o 
   2  16   5        5.31        9.06      4.33 o 
  -5  17   5        5.87        3.28      5.18 o 
  -4  17   5       12.33        8.57      6.41 o 
  -3  17   5        0.02        2.52      5.86 o 
  -2  17   5        1.25       -3.27      3.86 o 
  -1  17   5        0.06        0.79      3.67 o 
   0  17   5        1.12        2.50      4.08 o 
   1  17   5       35.65       38.70      6.60 o 
  -2  18   5        0.00        1.07      4.59 o 
 -13   0   6       41.67       51.37      7.74 o 
 -12   0   6       40.72       32.92      6.66 o 
 -11   0   6        1.73        4.94      4.19 o 
 -10   0   6       45.10       54.80     11.12 o 
  -9   0   6      337.88      317.57     11.63 o 
  -8   0   6      960.72      975.43     19.94 o 
  -7   0   6      426.13      448.05      9.04 o 
  -6   0   6      948.15      913.95     13.97 o 
  -5   0   6     1016.22      994.97     23.15 o 
  -4   0   6      151.32      138.58      6.07 o 
  -3   0   6     5422.04     5297.00    100.66 o 
  -2   0   6     1683.44     1671.96     42.78 o 
  -1   0   6     1317.84     1292.69     35.69 o 
   0   0   6       19.42       24.67      4.99 o 
   1   0   6     1906.83     1945.48     36.61 o 
   2   0   6       29.03       28.91      4.15 o 
   3   0   6      102.86      101.45      7.92 o 
   4   0   6      388.51      420.23     22.21 o 
   5   0   6       96.25      105.31     14.56 o 
   6   0   6       13.33        8.25      8.24 o 
   7   0   6        2.77       20.17      9.21 o 
 -13   1   6        4.40        8.43      3.95 o 
 -12   1   6        2.11       -1.40      4.13 o 
 -11   1   6        9.50       12.50      3.37 o 
 -10   1   6       33.38       30.79      3.66 o 
  -9   1   6     3169.16     3214.56     40.59 o 
  -8   1   6      107.02      103.11      3.61 o 
  -7   1   6      143.94      140.32      3.14 o 
  -6   1   6      244.97      249.22      3.89 o 
  -5   1   6       63.28       77.21      2.63 o 
  -4   1   6      208.22      216.27      3.40 o 
  -3   1   6      585.92      615.90     18.02 o 
  -2   1   6      726.97      714.53     13.46 o 
  -1   1   6      236.31      215.81      6.64 o 
   0   1   6      702.73      728.06     15.55 o 
   1   1   6      315.98      320.60      6.01 o 
   2   1   6       21.78       23.16      2.79 o 
   3   1   6       61.69       63.78      4.77 o 
   4   1   6        0.13        1.47      3.23 o 
   5   1   6      663.72      709.18     37.09 o 
   6   1   6       22.28       29.44      8.79 o 
   7   1   6       13.48        9.59      6.99 o 
 -12   2   6        5.21        6.60      3.59 o 
 -11   2   6       40.01       47.26      4.93 o 
 -10   2   6        0.01        0.55      2.28 o 
  -9   2   6       71.60       73.98      4.64 o 
  -8   2   6        0.09        2.75      1.41 o 
  -7   2   6      186.80      177.72      3.84 o 
  -6   2   6      525.95      561.48      7.10 o 
  -5   2   6       17.73       17.90      1.25 o 
  -4   2   6      117.24      115.26      2.13 o 
  -3   2   6      331.77      335.04      6.24 o 
  -2   2   6      870.84      847.34     12.08 o 
  -1   2   6       54.72       53.70      2.47 o 
   0   2   6       40.19       35.97      2.35 o 
   1   2   6      135.57      129.24      3.33 o 
   2   2   6      711.10      726.40     14.45 o 
   3   2   6       29.75       25.43      2.95 o 
   4   2   6       45.09       40.76      6.19 o 
   5   2   6       90.27       86.84      9.53 o 
   6   2   6       57.18       58.35      8.85 o 
   7   2   6       10.11       14.35      7.10 o 
 -12   3   6        0.73        1.75      3.56 o 
 -11   3   6        4.17        4.13      3.03 o 
 -10   3   6       66.18       71.36      5.09 o 
  -9   3   6       45.20       43.80      3.68 o 
  -8   3   6       18.07       17.08      2.35 o 
  -7   3   6       41.85       48.00      2.31 o 
  -6   3   6      988.85     1056.02     11.98 o 
  -5   3   6       64.90       62.30      1.79 o 
  -4   3   6      172.45      171.21      3.21 o 
  -3   3   6        2.18        1.31      1.04 o 
  -2   3   6     1996.21     1999.16     23.78 o 
  -1   3   6      160.23      161.95      3.83 o 
   0   3   6        1.88        1.24      1.36 o 
   1   3   6        7.85        9.55      1.31 o 
   2   3   6      116.32      112.11      4.87 o 
   3   3   6        0.01       -0.61      1.44 o 
   4   3   6       34.03       33.37      5.21 o 
   5   3   6        0.01        1.74      4.26 o 
   6   3   6        2.31       -1.32      5.12 o 
   7   3   6        2.40        5.69      7.67 o 
 -12   4   6        5.54       -1.00      3.65 o 
 -11   4   6        1.16       -0.53      2.88 o 
 -10   4   6       55.68       54.88      4.66 o 
  -9   4   6        6.79        6.05      2.49 o 
  -8   4   6      107.90      115.04      4.54 o 
  -7   4   6       97.60      100.86      3.35 o 
  -6   4   6      239.41      259.72      5.39 o 
  -5   4   6      414.27      463.66      5.96 o 
  -4   4   6      136.39      138.31      2.61 o 
  -3   4   6       99.41       94.63      3.35 o 
  -2   4   6      251.86      248.10      5.61 o 
  -1   4   6       14.91       17.45      1.82 o 
   0   4   6       38.80       37.39      3.01 o 
   1   4   6     1090.15     1144.06     15.68 o 
   2   4   6        4.78        2.52      1.78 o 
   3   4   6      112.45      115.30      7.38 o 
   4   4   6        7.96       -0.15      6.47 o 
   5   4   6       20.58       17.94      5.87 o 
   6   4   6        0.66       -1.54      5.50 o 
   7   4   6        0.33       -2.43      7.14 o 
 -12   5   6        3.74       -0.36      3.55 o 
 -11   5   6       17.84       19.20      4.88 o 
 -10   5   6       62.12       52.67      4.70 o 
  -9   5   6       28.40       26.90      3.16 o 
  -8   5   6        2.50        3.27      1.89 o 
  -7   5   6        0.76        2.36      1.28 o 
  -6   5   6        4.41        6.74      1.09 o 
  -5   5   6     1123.10     1192.87     14.24 o 
  -4   5   6      452.80      478.57      6.49 o 
  -3   5   6      213.71      210.24      4.34 o 
  -2   5   6        0.25        1.00      1.10 o 
  -1   5   6        0.15        0.25      1.13 o 
   0   5   6       45.60       46.25      3.92 o 
   1   5   6      443.61      460.16      8.64 o 
   2   5   6       14.73       10.47      2.37 o 
   3   5   6        1.74       -4.73      2.96 o 
   4   5   6       11.09       12.29      4.55 o 
   5   5   6       32.36       34.62      7.04 o 
   6   5   6       27.83       27.98      7.27 o 
   7   5   6        0.98        6.28      6.76 o 
 -12   6   6        0.00        3.42      2.82 o 
 -11   6   6        2.87        7.77      3.26 o 
 -10   6   6        0.51       -1.60      2.36 o 
  -9   6   6      252.73      244.59      7.33 o 
  -8   6   6       13.67        9.08      2.37 o 
  -7   6   6      203.05      205.51      6.85 o 
  -6   6   6        2.15        4.80      1.21 o 
  -5   6   6       11.38       14.04      1.33 o 
  -4   6   6       61.99       59.20      2.36 o 
  -3   6   6        3.38        3.07      1.02 o 
  -2   6   6       84.63       86.61      2.44 o 
  -1   6   6       53.58       55.40      3.15 o 
   0   6   6      371.88      360.89     11.24 o 
   1   6   6       18.17       17.79      2.18 o 
   2   6   6        7.12        3.01      2.08 o 
   3   6   6       30.48       31.96      6.85 o 
   4   6   6       11.71       11.43      5.24 o 
   5   6   6        8.15        8.42      5.32 o 
   6   6   6        8.41        9.31      6.17 o 
 -12   7   6        0.15       -0.37      3.06 o 
 -11   7   6        4.05        1.11      2.98 o 
 -10   7   6        6.58        0.62      2.51 o 
  -9   7   6       30.41       21.12      3.83 o 
  -8   7   6      150.73      126.94      7.07 o 
  -7   7   6        2.46        2.02      2.80 o 
  -6   7   6      323.24      315.12      5.87 o 
  -5   7   6        1.42        5.47      2.02 o 
  -4   7   6        7.92        7.47      1.58 o 
  -3   7   6       13.65       14.65      1.65 o 
  -2   7   6      172.82      183.13      3.84 o 
  -1   7   6       38.66       41.86      1.97 o 
   0   7   6       44.12       51.89      3.09 o 
   1   7   6        7.15        1.97      2.84 o 
   2   7   6      231.91      236.37      7.98 o 
   3   7   6        8.48        4.38      6.14 o 
   4   7   6       12.82       12.89     11.52 o 
   5   7   6       12.40        5.63      6.12 o 
   6   7   6        0.64        2.21      6.52 o 
 -11   8   6       39.78       35.38      5.43 o 
 -10   8   6        0.01        0.15      2.89 o 
  -9   8   6       39.12       31.27      4.37 o 
  -8   8   6        0.24        0.14      3.79 o 
  -7   8   6       18.52       15.73      3.33 o 
  -6   8   6      130.44      133.47      4.80 o 
  -5   8   6       20.39       21.68      2.32 o 
  -4   8   6      108.93      105.95      4.41 o 
  -3   8   6       76.29       91.44      4.11 o 
  -2   8   6        0.06        0.50      1.39 o 
  -1   8   6        8.51        6.82      2.79 o 
   0   8   6       23.90       21.40      2.26 o 
   1   8   6       93.26       90.74      4.77 o 
   2   8   6        3.55       -5.23      2.98 o 
   3   8   6       83.86       77.02      8.59 o 
   4   8   6        1.94        1.36      3.83 o 
   5   8   6       46.65       47.51      7.02 o 
   6   8   6        0.02       -4.93      6.63 o 
 -11   9   6        0.23        2.77      4.01 o 
 -10   9   6        0.47        0.89      3.20 o 
  -9   9   6        2.61        4.70      3.54 o 
  -8   9   6       21.27       16.75      3.55 o 
  -7   9   6       22.45       34.42      4.63 o 
  -6   9   6      610.71      635.48     12.56 o 
  -5   9   6      144.14      134.63      6.35 o 
  -4   9   6       57.58       75.42      4.94 o 
  -3   9   6       40.79       42.20      3.97 o 
  -2   9   6        8.87        8.08      1.92 o 
  -1   9   6      193.83      195.16      9.26 o 
   0   9   6        9.06       11.57      3.12 o 
   1   9   6       36.70       33.93      4.55 o 
   2   9   6      630.75      659.82     28.10 o 
   3   9   6       15.49       20.13      5.19 o 
   4   9   6        0.08        2.84      4.18 o 
   5   9   6        0.06       -0.80      5.02 o 
   6   9   6        0.66       -4.81      6.57 o 
 -11  10   6        2.99       20.28      6.65 o 
 -10  10   6        0.15        4.38      3.44 o 
  -9  10   6       25.45       23.85      4.31 o 
  -8  10   6        0.11       -1.34      2.62 o 
  -7  10   6        3.35        4.83      3.28 o 
  -6  10   6      127.57      134.85      6.72 o 
  -5  10   6     1793.24     1806.67     26.92 o 
  -4  10   6      481.54      485.75     13.60 o 
  -3  10   6       13.65       18.56      3.02 o 
  -2  10   6       31.18       36.19      3.76 o 
  -1  10   6        0.67       -2.93      1.93 o 
   0  10   6      537.83      552.88     10.67 o 
   1  10   6     1141.96     1234.57     74.10 o 
   2  10   6        0.14       -3.69      2.79 o 
   3  10   6        0.60       -2.82      4.53 o 
   4  10   6        0.68        6.32      4.56 o 
   5  10   6        0.07        2.85      7.87 o 
 -10  11   6        2.12       16.96      6.02 o 
  -9  11   6       26.12       31.40      4.78 o 
  -8  11   6        0.08        1.72      3.86 o 
  -7  11   6       76.39       91.48      8.16 o 
  -6  11   6       66.93       55.24      6.16 o 
  -5  11   6      116.49      130.66     14.11 o 
  -4  11   6      310.77      341.76     13.63 o 
  -3  11   6       19.64       13.76      3.51 o 
  -2  11   6        1.66        2.07      2.26 o 
  -1  11   6       11.74        3.35      1.88 o 
   0  11   6      113.33      110.81      5.79 o 
   1  11   6       44.82       44.32      4.41 o 
   2  11   6       49.39       37.20      6.75 o 
   3  11   6        3.09        4.76      4.25 o 
   4  11   6        0.10        2.20      9.96 o 
   5  11   6        0.92       -0.59      9.15 o 
 -10  12   6        9.60       15.14      5.85 o 
  -9  12   6       11.97       11.25      8.35 o 
  -8  12   6        0.59        2.34      4.47 o 
  -7  12   6        8.08        4.13      4.17 o 
  -6  12   6        1.90        1.37      3.47 o 
  -5  12   6        0.14       11.22     11.22 o 
  -4  12   6        4.11       11.04      7.40 o 
  -3  12   6       20.43       19.58      4.66 o 
  -2  12   6        0.08       -0.14      2.18 o 
  -1  12   6       44.96       47.28      4.42 o 
   0  12   6        7.13        2.47      2.52 o 
   1  12   6       12.55       14.28      3.46 o 
   2  12   6       24.95       17.54      9.42 o 
   3  12   6        7.86        2.40      5.80 o 
   4  12   6        2.34        3.19      6.25 o 
  -9  13   6       22.86       24.97      6.32 o 
  -8  13   6       53.33       56.36      9.35 o 
  -7  13   6        1.12        5.55      6.45 o 
  -6  13   6        1.78        3.61      3.82 o 
  -5  13   6        4.13        3.80      4.77 o 
  -4  13   6       31.16       28.50      6.23 o 
  -3  13   6        0.17        5.24      4.42 o 
  -2  13   6        2.99        4.38      3.38 o 
  -1  13   6        0.65        0.05      2.82 o 
   0  13   6        5.75        0.52      3.11 o 
   1  13   6        2.43        9.75      3.93 o 
   2  13   6        1.97       -3.86      4.68 o 
   3  13   6        7.77        5.56      5.99 o 
   4  13   6        0.52       -4.36      5.84 o 
  -9  14   6       20.11       29.67      6.26 o 
  -8  14   6       37.15       43.82      6.87 o 
  -7  14   6        0.00       -0.66      4.22 o 
  -6  14   6        0.35       -1.13      3.98 o 
  -5  14   6        1.17        2.64      4.77 o 
  -4  14   6       12.94       10.68      5.41 o 
  -3  14   6       37.39       41.66      7.34 o 
  -2  14   6        6.20        4.08      3.29 o 
  -1  14   6       21.50       14.33      4.41 o 
   0  14   6       13.03        8.15      4.43 o 
   1  14   6        6.44        8.38      4.01 o 
   2  14   6        0.01       -3.05      5.23 o 
   3  14   6        0.26        4.41      5.91 o 
  -8  15   6        2.16        0.79      5.62 o 
  -7  15   6       18.20       21.32      6.75 o 
  -6  15   6       15.09       18.28      5.49 o 
  -5  15   6        4.71        1.55      5.14 o 
  -4  15   6        6.37       10.21      5.77 o 
  -3  15   6        0.14       -0.40      4.74 o 
  -2  15   6       16.98       14.45      4.22 o 
  -1  15   6       10.62       11.76      4.30 o 
   0  15   6        9.06        8.50      4.14 o 
   1  15   6        0.97       -0.02      3.78 o 
   2  15   6       15.35       21.51      7.31 o 
  -7  16   6        4.54        2.12      4.91 o 
  -6  16   6        6.82       10.74      5.08 o 
  -5  16   6        5.16        8.23      7.41 o 
  -4  16   6        2.22        1.81      5.39 o 
  -3  16   6        0.36       -2.62      5.24 o 
  -2  16   6        0.26        1.94      3.65 o 
  -1  16   6        3.12       -0.51      3.57 o 
   0  16   6        0.32        2.91      4.10 o 
   1  16   6        4.67        5.37      3.94 o 
  -5  17   6        0.09        2.81      5.72 o 
  -4  17   6        0.91        3.03      4.72 o 
  -3  17   6        8.42        9.48      4.31 o 
  -2  17   6        2.82        4.95      4.41 o 
  -1  17   6       20.60       18.31      4.95 o 
   0  17   6        0.68        4.13      4.00 o 
 -13   1   7       13.37       11.42      4.04 o 
 -12   1   7        5.63       -0.15      3.11 o 
 -11   1   7        0.11        2.64      4.60 o 
 -10   1   7       41.10       47.49      3.94 o 
  -9   1   7       19.46       22.65      2.98 o 
  -8   1   7        5.62        5.83      1.43 o 
  -7   1   7        0.46       -1.48      1.06 o 
  -6   1   7       37.92       40.25      2.14 o 
  -5   1   7      478.33      428.83      9.06 o 
  -4   1   7        0.01        0.07      0.83 o 
  -3   1   7       21.95       25.60      2.43 o 
  -2   1   7      106.10      108.75      4.74 o 
  -1   1   7      134.11      126.41      5.97 o 
   0   1   7        0.66       -0.50      1.26 o 
   1   1   7      385.89      387.09      7.94 o 
   2   1   7        0.04       -0.22      1.69 o 
   3   1   7       23.25       16.79      3.97 o 
   4   1   7      515.40      575.31     19.76 o 
   5   1   7      133.69      147.12     12.66 o 
   6   1   7        5.31        6.32      6.03 o 
 -13   2   7       28.45       29.40      4.33 o 
 -12   2   7        0.97       -2.86      4.85 o 
 -11   2   7        4.37        8.76      3.35 o 
 -10   2   7       40.03       42.89      3.70 o 
  -9   2   7        2.94        0.06      2.22 o 
  -8   2   7        1.03       -3.34      1.67 o 
  -7   2   7        1.64        0.62      1.23 o 
  -6   2   7      594.75      631.10     10.18 o 
  -5   2   7      648.97      691.44      9.71 o 
  -4   2   7      284.57      286.53      4.21 o 
  -3   2   7       29.39       33.43      2.13 o 
  -2   2   7     1593.09     1598.61     21.26 o 
  -1   2   7       44.78       44.81      2.45 o 
   0   2   7        1.35        1.12      1.45 o 
   1   2   7        7.72       10.26      1.83 o 
   2   2   7       31.27       30.50      3.23 o 
   3   2   7       71.45       48.58     15.70 o 
   4   2   7      125.66      135.97      9.19 o 
   5   2   7       94.26      104.69     10.49 o 
   6   2   7        1.28        4.79      5.73 o 
 -13   3   7       14.89       16.10      3.69 o 
 -12   3   7        3.01        6.71      3.28 o 
 -11   3   7        0.61        0.81      2.62 o 
 -10   3   7        1.56        1.45      2.30 o 
  -9   3   7       29.15       26.01      4.50 o 
  -8   3   7        3.65        0.14      2.02 o 
  -7   3   7      107.42      114.63      4.14 o 
  -6   3   7     3302.35     3522.43     37.23 o 
  -5   3   7      951.61     1008.75     15.74 o 
  -4   3   7       30.18       32.64      1.68 o 
  -3   3   7       90.86       91.05      2.76 o 
  -2   3   7       68.72       62.36      2.88 o 
  -1   3   7      437.31      431.50      7.32 o 
   0   3   7      233.04      206.56     20.64 o 
   1   3   7       18.42       16.89      1.83 o 
   2   3   7       10.05        7.81      2.22 o 
   3   3   7       44.18       48.38      8.35 o 
   4   3   7        1.71        3.72      3.95 o 
   5   3   7        3.64        3.79      4.88 o 
   6   3   7        0.14       -1.16      5.66 o 
 -13   4   7        0.22       -0.10      2.86 o 
 -12   4   7        2.79        6.09      4.12 o 
 -11   4   7        2.86        4.43      2.70 o 
 -10   4   7        0.61        0.59      2.22 o 
  -9   4   7       98.40       95.95      5.75 o 
  -8   4   7       61.77       69.27      4.84 o 
  -7   4   7        5.04        7.44      1.36 o 
  -6   4   7     1241.19     1291.29     14.93 o 
  -5   4   7       74.10       81.48      2.39 o 
  -4   4   7       14.87       14.03      1.38 o 
  -3   4   7      414.53      415.51      7.71 o 
  -2   4   7      103.08       95.20      4.20 o 
  -1   4   7      126.49      131.89      4.70 o 
   0   4   7      107.74      103.10      5.47 o 
   1   4   7       16.37       14.65      1.73 o 
   2   4   7        4.69        4.28      2.44 o 
   3   4   7        0.00       -0.21      2.50 o 
   4   4   7        6.02       -2.08      8.97 o 
   5   4   7        9.17       12.40      5.82 o 
   6   4   7       19.92       18.79      7.63 o 
 -12   5   7        0.27       -2.64      2.91 o 
 -11   5   7       66.68       67.50      5.12 o 
 -10   5   7        8.57        6.20      3.30 o 
  -9   5   7       59.81       63.45      4.85 o 
  -8   5   7       47.28       54.80      3.72 o 
  -7   5   7        5.52        8.17      2.03 o 
  -6   5   7       44.53       50.43      2.76 o 
  -5   5   7       12.17       10.23      1.26 o 
  -4   5   7      555.73      519.22      9.81 o 
  -3   5   7        0.00        2.88      1.20 o 
  -2   5   7       11.07       12.95      1.95 o 
  -1   5   7       51.72       54.93      4.27 o 
   0   5   7       30.17       31.11      3.32 o 
   1   5   7       26.06       29.59      2.58 o 
   2   5   7       46.45       43.19      4.10 o 
   3   5   7        0.95       -0.45      2.39 o 
   4   5   7        5.69       -0.52      4.87 o 
   5   5   7       60.73       65.29      8.96 o 
   6   5   7        0.06       -0.85      6.05 o 
 -12   6   7       12.71       13.28      4.62 o 
 -11   6   7       15.04       14.07      3.91 o 
 -10   6   7       19.46       12.33      3.50 o 
  -9   6   7       88.32       77.59      5.36 o 
  -8   6   7        8.37        4.91      2.51 o 
  -7   6   7       65.42       73.43      4.99 o 
  -6   6   7       64.56       67.05      3.03 o 
  -5   6   7       66.83       67.95      3.90 o 
  -4   6   7       18.17       19.26      1.43 o 
  -3   6   7      284.22      284.48      8.54 o 
  -2   6   7      764.29      808.16     17.72 o 
  -1   6   7       78.49       84.66      5.19 o 
   0   6   7       44.67       46.99      5.09 o 
   1   6   7        0.32        0.54      1.65 o 
   2   6   7       15.06       21.01      4.31 o 
   3   6   7       10.87       -1.94      6.91 o 
   4   6   7       21.39       21.62      6.10 o 
   5   6   7       26.87       34.57      7.73 o 
   6   6   7        0.42       -1.89      5.90 o 
 -12   7   7        7.33       10.82      5.28 o 
 -11   7   7        3.65        6.49      3.80 o 
 -10   7   7        3.41        6.41      5.53 o 
  -9   7   7       15.03       12.96      3.55 o 
  -8   7   7       45.00       47.39      4.66 o 
  -7   7   7       20.64       20.87      4.52 o 
  -6   7   7        1.55        4.22      1.81 o 
  -5   7   7        1.35        1.82      1.59 o 
  -4   7   7      438.10      454.50      8.20 o 
  -3   7   7       15.08       23.22      2.59 o 
  -2   7   7      402.00      408.53     11.20 o 
  -1   7   7       10.38        6.31      2.62 o 
   0   7   7        1.13        3.26      2.31 o 
   1   7   7       38.87       41.07      3.49 o 
   2   7   7      103.25      111.88     18.03 o 
   3   7   7       39.44       37.66      8.83 o 
   4   7   7       62.56       51.54     16.63 o 
   5   7   7        1.89        4.03      5.74 o 
   6   7   7        1.04       -2.66      6.37 o 
 -12   8   7        3.93        4.11      4.00 o 
 -11   8   7        4.89        7.10      4.11 o 
 -10   8   7        7.63        8.37      3.77 o 
  -9   8   7        7.70        3.82      3.01 o 
  -8   8   7       61.21       70.22      5.45 o 
  -7   8   7       17.55       18.61      3.32 o 
  -6   8   7      140.30      129.37      5.44 o 
  -5   8   7        5.51        5.46      2.17 o 
  -4   8   7      160.12      171.90      5.05 o 
  -3   8   7        8.81        9.38      1.85 o 
  -2   8   7      337.09      356.35      6.43 o 
  -1   8   7      104.17       99.81      4.60 o 
   0   8   7       96.59      111.40      5.34 o 
   1   8   7        7.49       10.64      2.50 o 
   2   8   7       86.11       88.81      6.74 o 
   3   8   7       39.52       33.60      6.30 o 
   4   8   7        0.34        0.28      6.81 o 
   5   8   7       12.59        7.59      6.25 o 
 -11   9   7       20.96       27.89      9.64 o 
 -10   9   7        1.40        4.15      3.29 o 
  -9   9   7       18.96       12.44      4.60 o 
  -8   9   7       41.61       36.23      5.05 o 
  -7   9   7      473.70      469.07     11.67 o 
  -6   9   7      314.35      313.41      8.99 o 
  -5   9   7      358.22      368.73      9.37 o 
  -4   9   7       57.21       53.40      3.71 o 
  -3   9   7       21.75       16.80      2.96 o 
  -2   9   7      158.63      158.62      4.99 o 
  -1   9   7        2.12       -0.38      1.39 o 
   0   9   7        3.78        7.15      2.73 o 
   1   9   7      101.97      100.56      6.02 o 
   2   9   7       11.53        5.96      3.44 o 
   3   9   7       24.22       23.96      6.44 o 
   4   9   7        8.19        5.66      4.89 o 
   5   9   7       27.78       28.21     11.52 o 
 -11  10   7        0.30        4.46      3.86 o 
 -10  10   7        1.18       -0.08      3.56 o 
  -9  10   7        6.87        5.50      4.52 o 
  -8  10   7        9.47        6.36      4.12 o 
  -7  10   7       29.23       44.49     10.69 o 
  -6  10   7      122.51      135.19      6.66 o 
  -5  10   7      746.37      733.74     13.86 o 
  -4  10   7       32.42       35.77      3.91 o 
  -3  10   7        7.81        9.18      2.57 o 
  -2  10   7        8.74        8.50      2.89 o 
  -1  10   7       20.84       21.96      2.99 o 
   0  10   7      111.34      114.55      6.29 o 
   1  10   7       61.04       64.76      6.20 o 
   2  10   7        1.22       -7.71      7.29 o 
   3  10   7       15.72       10.30      4.70 o 
   4  10   7        0.86       -1.63      7.88 o 
   5  10   7       28.64       51.09     14.18 o 
 -11  11   7        4.40        0.65      5.82 o 
 -10  11   7        0.04        3.88      4.71 o 
  -9  11   7        0.07        4.67      4.43 o 
  -8  11   7        4.85        8.55      4.26 o 
  -7  11   7        1.80        3.20      3.80 o 
  -6  11   7      134.31      131.34      9.76 o 
  -5  11   7       34.92       41.14      4.23 o 
  -4  11   7        0.93        0.09      2.93 o 
  -3  11   7        5.31        7.80      3.07 o 
  -2  11   7        4.71        3.18      2.10 o 
  -1  11   7        1.97        1.08      2.51 o 
   0  11   7        0.13        1.29      2.22 o 
   1  11   7      142.53      141.97     10.66 o 
   2  11   7        1.85        8.68      5.03 o 
   3  11   7        2.16        6.75      5.61 o 
   4  11   7        2.92       -4.52      6.33 o 
 -10  12   7       11.96       19.06      5.30 o 
  -9  12   7        0.10        1.55      4.56 o 
  -8  12   7        6.74       12.04      4.66 o 
  -7  12   7        4.57        5.67      5.12 o 
  -6  12   7       23.38       15.58      4.51 o 
  -5  12   7      111.72      108.26      8.23 o 
  -4  12   7       10.03       10.28      3.38 o 
  -3  12   7       17.12       14.64      5.01 o 
  -2  12   7       52.22       50.64      7.27 o 
  -1  12   7       55.63       50.57      4.76 o 
   0  12   7       82.89       81.49      5.76 o 
   1  12   7       21.04       22.27      4.61 o 
   2  12   7       16.01        6.83      6.29 o 
   3  12   7        2.36        0.56      5.35 o 
   4  12   7        6.76        0.14      6.64 o 
  -9  13   7       11.78       10.58      5.21 o 
  -8  13   7        5.83       10.10      4.99 o 
  -7  13   7       16.21       18.63      4.99 o 
  -6  13   7       37.66       40.82      5.97 o 
  -5  13   7       17.34       14.17      4.49 o 
  -4  13   7        2.89       -1.16      4.23 o 
  -3  13   7       25.70       22.23      5.63 o 
  -2  13   7      125.46      120.16      8.72 o 
  -1  13   7       38.38       36.10      4.84 o 
   0  13   7       28.11       34.53      5.70 o 
   1  13   7       12.57        3.41      6.58 o 
   2  13   7       22.04       28.66     15.82 o 
   3  13   7        9.41        3.27      6.42 o 
  -9  14   7        4.66       21.96      6.58 o 
  -8  14   7        0.83       -1.94      5.21 o 
  -7  14   7        1.18        4.99      4.58 o 
  -6  14   7       23.70       26.37      5.77 o 
  -5  14   7        4.03        3.88      4.12 o 
  -4  14   7        7.46        7.88      5.28 o 
  -3  14   7        0.19        1.07      2.98 o 
  -2  14   7        0.16        2.87      2.98 o 
  -1  14   7       25.78       16.59      7.52 o 
   0  14   7        8.24        6.22      3.43 o 
   1  14   7        1.13        5.71      5.62 o 
   2  14   7        0.95        9.12     13.10 o 
  -8  15   7       18.71       24.14      5.61 o 
  -7  15   7        8.49        3.96      5.23 o 
  -6  15   7        0.62        5.02      4.79 o 
  -5  15   7        6.57       18.43      5.38 o 
  -4  15   7        5.31        6.71      5.18 o 
  -3  15   7        0.00       -4.39      4.22 o 
  -2  15   7        0.86        0.58      3.52 o 
  -1  15   7        0.97        0.02      3.20 o 
   0  15   7        1.01        4.34      3.67 o 
   1  15   7        0.10       -5.02      5.55 o 
  -7  16   7       31.87       38.70      6.53 o 
  -6  16   7        2.53        3.34      4.85 o 
  -5  16   7       49.33       57.69      8.50 o 
  -4  16   7       13.23       15.08      6.73 o 
  -3  16   7        0.17        0.19      3.68 o 
  -2  16   7        0.74        0.93      3.76 o 
  -1  16   7        1.81       -1.99      3.57 o 
   0  16   7        1.09        4.85      3.82 o 
  -5  17   7       15.17       10.26      7.95 o 
  -4  17   7        0.43       -3.62      5.58 o 
  -3  17   7        1.22        5.38      4.07 o 
  -2  17   7        0.13       -1.28      3.55 o 
 -13   0   8       96.91       92.92      9.62 o 
 -12   0   8      102.96      113.00      9.92 o 
 -11   0   8        4.58        4.02      3.87 o 
 -10   0   8        2.02       -0.44      3.15 o 
  -9   0   8       42.71       52.33      5.97 o 
  -8   0   8      773.92      784.62     22.60 o 
  -7   0   8        0.40        0.33      2.35 o 
  -6   0   8       37.24       30.21      3.39 o 
  -5   0   8       26.50       27.24      1.80 o 
  -4   0   8       78.66       73.14      4.13 o 
  -3   0   8    30519.69    30002.05    563.23 o 
  -2   0   8     1837.91     1838.20     49.46 o 
  -1   0   8      245.83      248.23     17.94 o 
   0   0   8       33.94       33.25      4.05 o 
   1   0   8        0.33       -0.90      2.71 o 
   2   0   8       70.53       65.13      6.07 o 
   3   0   8       31.76       32.82      8.06 o 
   4   0   8        4.64       11.52      7.56 o 
   5   0   8        1.10        1.72      7.37 o 
   6   0   8        1.65        4.88      8.49 o 
 -13   1   8       14.08       13.40      4.20 o 
 -12   1   8        1.48       -3.17      2.71 o 
 -11   1   8      110.52      116.51      5.87 o 
 -10   1   8       16.30       16.92      2.65 o 
  -9   1   8      162.52      161.46      6.13 o 
  -8   1   8        2.17        4.52      2.18 o 
  -7   1   8       33.81       34.04      3.47 o 
  -6   1   8       12.02       13.82      1.61 o 
  -5   1   8        6.02        5.43      0.92 o 
  -4   1   8       76.81       77.99      2.41 o 
  -3   1   8       11.63        0.00      3.59 o 
  -2   1   8     6125.39     6237.82    106.54 o 
  -1   1   8        9.53        5.99      2.74 o 
   0   1   8       23.53       17.93      2.26 o 
   1   1   8       13.38       13.84      2.00 o 
   2   1   8        3.20        1.81      2.08 o 
   3   1   8        0.00        3.82      2.61 o 
   4   1   8       67.82       76.64      8.65 o 
   5   1   8       10.40        4.39      5.63 o 
   6   1   8        1.07        0.38      5.50 o 
 -13   2   8       40.29       50.26      7.55 o 
 -12   2   8        4.44       20.59     12.63 o 
 -11   2   8        2.19        2.33      2.49 o 
 -10   2   8        6.76        9.64      2.88 o 
  -9   2   8      237.85      245.81      7.54 o 
  -8   2   8       64.55       65.65      3.87 o 
  -7   2   8       81.02       79.14      3.46 o 
  -6   2   8      260.64      254.90      4.62 o 
  -5   2   8      190.03      181.09      3.24 o 
  -4   2   8      308.89      329.47      6.40 o 
  -3   2   8       13.93       15.75      1.65 o 
  -2   2   8      428.05      433.66      7.73 o 
  -1   2   8      608.94      582.21     11.49 o 
   0   2   8      151.60      151.59      6.37 o 
   1   2   8       10.13        8.25      1.90 o 
   2   2   8       23.68       22.82      3.87 o 
   3   2   8        6.71        4.92      2.95 o 
   4   2   8        0.01        2.68      4.07 o 
   5   2   8       15.89        6.16      5.44 o 
   6   2   8        8.49       12.51     10.24 o 
 -13   3   8        0.37        1.48      3.02 o 
 -12   3   8       19.38       14.89      3.66 o 
 -11   3   8       43.83       42.49      5.23 o 
 -10   3   8       51.70       48.42      4.49 o 
  -9   3   8        0.29        0.97      1.69 o 
  -8   3   8       74.78       83.03      7.38 o 
  -7   3   8      282.47      292.46      7.59 o 
  -6   3   8        1.63        2.24      1.36 o 
  -5   3   8      544.98      555.39      7.09 o 
  -4   3   8       93.38       91.34      3.00 o 
  -3   3   8       22.59       21.19      2.17 o 
  -2   3   8      136.35      128.32      4.12 o 
  -1   3   8       11.60       10.37      2.37 o 
   0   3   8        5.93        5.85      2.31 o 
   1   3   8      147.62      142.09      5.31 o 
   2   3   8        9.66        8.83      3.29 o 
   3   3   8       18.51       12.73      6.51 o 
   4   3   8      134.03      142.84     10.32 o 
   5   3   8        3.32        2.27      5.26 o 
   6   3   8        1.23        2.10      6.18 o 
 -13   4   8       29.58       26.79      5.06 o 
 -12   4   8       99.39      101.47      8.07 o 
 -11   4   8        4.77        3.91      3.23 o 
 -10   4   8       22.28       23.39      5.02 o 
  -9   4   8      219.09      225.14      7.41 o 
  -8   4   8       60.69       63.10      6.30 o 
  -7   4   8        0.00        0.27      1.39 o 
  -6   4   8       28.83       29.47      2.58 o 
  -5   4   8      169.64      167.36      3.50 o 
  -4   4   8      283.47      279.38      6.06 o 
  -3   4   8       78.47       69.75      3.45 o 
  -2   4   8        1.32       -0.44      1.23 o 
  -1   4   8        0.44       -2.55      2.26 o 
   0   4   8        6.95        7.73      2.85 o 
   1   4   8        2.65        2.72      1.84 o 
   2   4   8        5.00        5.22      3.00 o 
   3   4   8       10.26        4.62      3.90 o 
   4   4   8       23.11        9.98      5.35 o 
   5   4   8        1.28       -0.05      5.19 o 
 -13   5   8       27.58       24.81      4.97 o 
 -12   5   8        3.27        6.70      4.07 o 
 -11   5   8        0.07        2.81      2.97 o 
 -10   5   8       33.23       34.15      4.15 o 
  -9   5   8      156.76      162.69      9.18 o 
  -8   5   8        0.00       -3.16      2.26 o 
  -7   5   8        0.02        0.26      1.49 o 
  -6   5   8        0.47       -0.87      1.09 o 
  -5   5   8      201.19      192.36      3.78 o 
  -4   5   8       39.02       35.70      2.62 o 
  -3   5   8       61.00       58.67      3.28 o 
  -2   5   8      284.17      298.73      8.31 o 
  -1   5   8        9.88       11.15      3.39 o 
   0   5   8        0.99        0.57      2.13 o 
   1   5   8       26.38       28.62      3.33 o 
   2   5   8        7.41        6.06      3.07 o 
   3   5   8       18.15       19.63      4.41 o 
   4   5   8        5.27        3.77      6.34 o 
   5   5   8        5.23        3.47      6.12 o 
 -12   6   8       20.63       24.21      6.58 o 
 -11   6   8       48.00       51.14      5.62 o 
 -10   6   8        5.90        8.27      4.47 o 
  -9   6   8       72.58       60.68      5.57 o 
  -8   6   8       50.11       56.62      4.67 o 
  -7   6   8        7.49        5.23      2.25 o 
  -6   6   8        0.67        2.01      1.43 o 
  -5   6   8        6.70        6.95      1.50 o 
  -4   6   8      101.28      101.48      4.22 o 
  -3   6   8      366.02      406.91     11.68 o 
  -2   6   8      673.44      692.29     15.56 o 
  -1   6   8       32.40       32.85      5.44 o 
   0   6   8        0.68        4.67      3.08 o 
   1   6   8       10.59       10.46      2.55 o 
   2   6   8        0.01        3.28      5.04 o 
   3   6   8        0.37       -3.70      3.67 o 
   4   6   8        7.48        0.59      5.00 o 
   5   6   8        0.71        0.05     11.43 o 
 -12   7   8        0.00       -3.26      3.93 o 
 -11   7   8        3.12        1.95      3.36 o 
 -10   7   8        3.07        3.69      4.75 o 
  -9   7   8        8.91       10.81      4.41 o 
  -8   7   8        8.24        9.80      3.03 o 
  -7   7   8       68.00       68.24      5.81 o 
  -6   7   8       34.67       40.71      4.10 o 
  -5   7   8        3.09        2.63      2.09 o 
  -4   7   8       19.88       20.83      1.92 o 
  -3   7   8       65.86       72.71      8.48 o 
  -2   7   8      122.25      138.30      6.41 o 
  -1   7   8        8.95        6.20      3.24 o 
   0   7   8        8.59       10.90      2.30 o 
   1   7   8        0.79        5.63      5.71 o 
   2   7   8       61.06       64.69      6.65 o 
   3   7   8        0.01       -2.92      5.47 o 
   4   7   8       18.54        7.18     12.07 o 
   5   7   8        0.00        3.92      8.86 o 
 -12   8   8        0.04        6.81      3.98 o 
 -11   8   8        5.74       10.76      3.96 o 
 -10   8   8       19.14       11.31      4.53 o 
  -9   8   8        0.33        0.88      3.58 o 
  -8   8   8        1.18        1.27      2.92 o 
  -7   8   8       37.29       29.74      3.71 o 
  -6   8   8      111.01      120.86      5.67 o 
  -5   8   8       41.62       39.83      3.30 o 
  -4   8   8       77.86       87.45      3.90 o 
  -3   8   8        3.29        2.37      2.53 o 
  -2   8   8        0.40       -1.57      3.19 o 
  -1   8   8       32.40       27.42      3.68 o 
   0   8   8       13.05       17.64      3.55 o 
   1   8   8        0.93       -0.36      2.68 o 
   2   8   8        0.20       12.23     14.39 o 
   3   8   8       28.16       38.80     10.06 o 
   4   8   8       33.47       12.58     27.53 o 
   5   8   8        0.08        9.02      7.77 o 
 -12   9   8       16.91       16.38      5.31 o 
 -11   9   8        4.90        9.54      5.13 o 
 -10   9   8        6.97        7.37      5.02 o 
  -9   9   8       54.70       48.11      6.45 o 
  -8   9   8      152.72      148.03      7.08 o 
  -7   9   8      463.34      468.48     11.58 o 
  -6   9   8        8.23       15.32      3.87 o 
  -5   9   8      152.63      173.71      5.90 o 
  -4   9   8       48.74       49.27      3.69 o 
  -3   9   8       78.04       89.97      3.54 o 
  -2   9   8       35.35       33.45      4.64 o 
  -1   9   8        0.82        5.77      3.58 o 
   0   9   8       23.49       23.79      4.62 o 
   1   9   8      309.27      293.22     17.05 o 
   2   9   8      112.76      120.51      9.39 o 
   3   9   8       21.70       35.66     11.14 o 
   4   9   8        8.88       11.71      8.77 o 
 -11  10   8        6.84        1.25      5.36 o 
 -10  10   8        1.01       -3.03      4.64 o 
  -9  10   8       52.98       55.48     10.39 o 
  -8  10   8        5.30        6.60      4.01 o 
  -7  10   8       59.98       63.58      7.60 o 
  -6  10   8      909.94      952.01     17.95 o 
  -5  10   8       12.26       11.47      4.03 o 
  -4  10   8       22.14       19.36      2.79 o 
  -3  10   8        2.69        1.50      1.74 o 
  -2  10   8       62.57       70.18      3.54 o 
  -1  10   8      228.06      252.75     10.80 o 
   0  10   8       63.10       72.75      5.68 o 
   1  10   8       10.39       21.60     10.77 o 
   2  10   8       27.05       39.35     10.39 o 
   3  10   8        0.88       13.54     14.95 o 
   4  10   8        3.05       14.25     12.82 o 
 -11  11   8        7.23        8.17      5.94 o 
 -10  11   8        0.18        5.25      4.96 o 
  -9  11   8       20.07       18.86      6.32 o 
  -8  11   8        6.84        8.72      4.48 o 
  -7  11   8      111.90      107.59      8.92 o 
  -6  11   8        7.22        9.65      3.27 o 
  -5  11   8        9.60        8.41      3.71 o 
  -4  11   8        1.30        0.39      2.44 o 
  -3  11   8        0.65       -1.20      1.86 o 
  -2  11   8       36.65       44.74      3.38 o 
  -1  11   8        6.85        1.26      2.66 o 
   0  11   8        0.85        2.20      3.06 o 
   1  11   8       66.89       87.49     14.32 o 
   2  11   8        9.12       15.36      4.33 o 
   3  11   8        4.62        3.03      6.27 o 
 -10  12   8        0.01        2.85      5.45 o 
  -9  12   8       12.76        4.02      5.21 o 
  -8  12   8        1.80        7.38      4.41 o 
  -7  12   8       25.40       29.42      6.82 o 
  -6  12   8       16.95       23.71      8.55 o 
  -5  12   8       26.39       17.97      3.99 o 
  -4  12   8       66.72       75.33      5.36 o 
  -3  12   8       63.44       64.50      4.49 o 
  -2  12   8       27.69       29.76      5.69 o 
  -1  12   8        1.40        0.37      2.84 o 
   0  12   8       18.16       18.29      3.96 o 
   1  12   8       26.57       16.21      5.33 o 
   2  12   8       11.95       15.47     11.03 o 
   3  12   8        4.24       16.59     10.13 o 
 -10  13   8        0.05        6.92      5.73 o 
  -9  13   8        8.48       11.38      5.99 o 
  -8  13   8        1.80        8.01      5.18 o 
  -7  13   8        4.81        6.05      4.48 o 
  -6  13   8        4.18        6.81      4.17 o 
  -5  13   8       12.68        5.29      3.99 o 
  -4  13   8        1.51       -2.20      3.88 o 
  -3  13   8        4.01        4.62      2.71 o 
  -2  13   8       27.74       18.21      4.07 o 
  -1  13   8        8.29        3.32      2.37 o 
   0  13   8        0.01       -4.62      4.20 o 
   1  13   8        9.22        6.52      6.82 o 
   2  13   8        1.90        0.71      8.88 o 
  -9  14   8        0.63        3.31      5.60 o 
  -8  14   8        0.22        7.36      7.92 o 
  -7  14   8        0.04       -0.05      4.29 o 
  -6  14   8       43.58       45.17      6.57 o 
  -5  14   8       19.11       23.21      6.81 o 
  -4  14   8        5.71        3.72      4.20 o 
  -3  14   8       41.33       27.22      4.77 o 
  -2  14   8        2.32        2.28      3.35 o 
  -1  14   8        8.32        5.95      3.11 o 
   0  14   8       15.91       20.48      6.14 o 
   1  14   8        0.23       16.02     20.82 o 
  -8  15   8        5.62        9.89      6.44 o 
  -7  15   8        1.18        0.60      6.08 o 
  -6  15   8        1.92        0.15      4.63 o 
  -5  15   8        0.33        3.05      4.47 o 
  -4  15   8        2.40        3.75      3.30 o 
  -3  15   8        1.64        1.04      3.72 o 
  -2  15   8        2.23        4.63      3.69 o 
  -1  15   8        0.06        3.66      3.90 o 
   0  15   8        6.06        5.14      6.59 o 
  -6  16   8        1.30        0.39      4.22 o 
  -5  16   8        1.30        2.49      5.65 o 
  -4  16   8        0.20        0.00      3.66 o 
  -3  16   8        2.01        4.91      3.79 o 
  -2  16   8        0.52        3.21      4.12 o 
  -1  16   8        0.00        0.83      3.70 o 
 -13   1   9        9.71        9.04      4.15 o 
 -12   1   9       33.94       33.69      4.64 o 
 -11   1   9       16.53       10.47      3.18 o 
 -10   1   9     1015.57     1081.34     22.16 o 
  -9   1   9      116.81      116.97      6.58 o 
  -8   1   9       13.04       10.03      4.21 o 
  -7   1   9      328.86      344.66     10.37 o 
  -6   1   9        4.06        3.90      1.25 o 
  -5   1   9       52.02       55.06      2.16 o 
  -4   1   9        0.05        1.01      1.55 o 
  -3   1   9      212.33      206.74      6.98 o 
  -2   1   9      125.06      125.84      6.20 o 
  -1   1   9       69.98       65.29      7.28 o 
   0   1   9        0.68        0.95      2.37 o 
   1   1   9        9.52       10.19      2.04 o 
   2   1   9       14.87       17.51      3.48 o 
   3   1   9        6.98        7.68      6.35 o 
   4   1   9        0.15       -0.60      6.03 o 
   5   1   9        0.49       -1.76      5.39 o 
 -13   2   9       40.54       31.86      5.21 o 
 -12   2   9       23.08       23.11      4.42 o 
 -11   2   9       11.57       11.46      3.36 o 
 -10   2   9       53.95       55.80      4.39 o 
  -9   2   9      426.30      451.54     14.33 o 
  -8   2   9       86.41      100.77      6.49 o 
  -7   2   9        0.53        2.08      1.58 o 
  -6   2   9      204.43      208.10      4.03 o 
  -5   2   9      262.51      277.26      5.24 o 
  -4   2   9      205.66      229.68      5.36 o 
  -3   2   9      698.02      716.34     11.25 o 
  -2   2   9      222.05      214.21      5.54 o 
  -1   2   9       34.11       30.52      3.40 o 
   0   2   9        6.35        4.24      2.38 o 
   1   2   9      172.65      164.90      5.98 o 
   2   2   9       27.44       27.70      4.67 o 
   3   2   9        1.44        2.39      3.61 o 
   4   2   9        3.64        7.73      5.29 o 
   5   2   9        0.74       -1.94      5.85 o 
 -13   3   9       18.49       23.51      5.13 o 
 -12   3   9        0.02       -2.97      3.28 o 
 -11   3   9       11.40       13.46      3.41 o 
 -10   3   9       11.05        2.62      3.02 o 
  -9   3   9       15.69       19.43      4.55 o 
  -8   3   9        1.06        8.07      3.19 o 
  -7   3   9       36.29       44.09      4.93 o 
  -6   3   9       90.65       92.24      2.93 o 
  -5   3   9      779.04      771.02     12.57 o 
  -4   3   9       74.15       69.49      3.30 o 
  -3   3   9        0.43        2.17      1.60 o 
  -2   3   9      137.96      150.63      5.97 o 
  -1   3   9        9.72        5.93      3.94 o 
   0   3   9      464.04      455.14     13.15 o 
   1   3   9        0.04        0.13      2.07 o 
   2   3   9        3.44       -0.59      4.61 o 
   3   3   9        6.55        6.48      6.07 o 
   4   3   9       13.91       15.40      6.50 o 
   5   3   9        1.33        1.99      5.65 o 
 -13   4   9       49.04       46.13      6.25 o 
 -12   4   9        0.50       -0.23      3.25 o 
 -11   4   9       11.19        8.01      3.21 o 
 -10   4   9       10.53        6.91      3.36 o 
  -9   4   9        7.98        7.41      2.92 o 
  -8   4   9       18.94       22.49      4.14 o 
  -7   4   9        6.61        3.63      1.84 o 
  -6   4   9       16.33       17.04      1.70 o 
  -5   4   9       58.68       70.49      3.92 o 
  -4   4   9      344.79      365.51      8.41 o 
  -3   4   9       22.24       23.12      3.94 o 
  -2   4   9        7.51        7.24      2.52 o 
  -1   4   9       20.63       20.94      6.57 o 
   0   4   9      177.30      191.20      8.42 o 
   1   4   9      212.63      207.01      7.28 o 
   2   4   9       34.89       35.09      5.06 o 
   3   4   9        4.46        5.82      4.00 o 
   4   4   9        1.75      -11.94      9.96 o 
   5   4   9        1.28       -0.04      5.32 o 
 -13   5   9        0.00        2.94      3.28 o 
 -12   5   9        2.79        0.44      3.57 o 
 -11   5   9       41.96       41.12      6.08 o 
 -10   5   9        0.41       -0.05      3.15 o 
  -9   5   9       29.71       23.01      3.92 o 
  -8   5   9       98.73       95.98      5.63 o 
  -7   5   9        4.81        1.70      3.41 o 
  -6   5   9        0.40        2.18      1.38 o 
  -5   5   9       78.08       79.60      3.43 o 
  -4   5   9        2.63        1.65      1.62 o 
  -3   5   9       37.59       42.73      4.33 o 
  -2   5   9        0.79        2.79      4.99 o 
  -1   5   9       19.91       16.35      3.17 o 
   0   5   9        9.10       11.91      3.42 o 
   1   5   9       95.63       83.78      5.05 o 
   2   5   9        2.52        1.15      3.15 o 
   3   5   9       11.93        9.37      4.67 o 
   4   5   9        0.04        4.64      7.65 o 
   5   5   9        4.19       -0.09      5.99 o 
 -13   6   9        5.37        0.64      3.80 o 
 -12   6   9        2.32        1.94      3.75 o 
 -11   6   9        0.31       -2.82      5.54 o 
 -10   6   9      104.12       85.02      8.30 o 
  -9   6   9        0.27       -1.16      2.74 o 
  -8   6   9       25.63       32.54      5.08 o 
  -7   6   9        7.08        2.74      2.32 o 
  -6   6   9       11.61       10.60      2.73 o 
  -5   6   9       19.94       17.66      2.27 o 
  -4   6   9       76.47       82.48      4.83 o 
  -3   6   9       63.96       62.75      6.13 o 
  -2   6   9       81.37       87.37      6.70 o 
  -1   6   9       25.39       28.34     17.99 o 
   0   6   9       21.09       30.83      5.80 o 
   1   6   9        0.04       -0.35      2.29 o 
   2   6   9        0.26       -0.13      3.63 o 
   3   6   9        0.00       -3.61      4.97 o 
   4   6   9        8.06        3.56      4.87 o 
 -12   7   9        0.01        6.18      5.25 o 
 -11   7   9        0.23       -0.53      4.05 o 
 -10   7   9      123.78      111.86      8.69 o 
  -9   7   9      145.28      140.91      7.50 o 
  -8   7   9       35.38       33.09      4.19 o 
  -7   7   9        2.36        6.49      4.61 o 
  -6   7   9        7.61        6.01      2.41 o 
  -5   7   9       39.70       38.81      4.44 o 
  -4   7   9       91.64       96.55      6.56 o 
  -3   7   9      653.59      669.66     19.46 o 
  -2   7   9       45.53       49.66      6.45 o 
  -1   7   9        0.06        0.51      4.14 o 
   0   7   9        4.88        4.23      2.00 o 
   1   7   9        1.48       -0.83      2.72 o 
   2   7   9        8.23        0.92      5.18 o 
   3   7   9        5.17       -7.33      6.70 o 
   4   7   9        1.92        3.11      5.44 o 
 -12   8   9        0.62        4.62      4.90 o 
 -11   8   9        0.18        1.21      4.46 o 
 -10   8   9       15.27        7.45      4.62 o 
  -9   8   9       78.53       69.55      6.16 o 
  -8   8   9       72.37       79.96      7.97 o 
  -7   8   9        9.41       18.04      4.19 o 
  -6   8   9      381.39      410.33      9.53 o 
  -5   8   9       91.05       97.01      8.24 o 
  -4   8   9      106.39      109.10      6.54 o 
  -3   8   9       26.00       31.87      4.35 o 
  -2   8   9       16.05       30.27      7.00 o 
  -1   8   9        6.86        5.94      5.22 o 
   0   8   9        0.27       -3.56      4.07 o 
   1   8   9       27.17       34.94      4.53 o 
   2   8   9       20.30       11.03      5.16 o 
   3   8   9        0.92       -5.97      3.94 o 
   4   8   9        0.05       -4.12      7.67 o 
 -12   9   9        2.63        4.64      4.73 o 
 -11   9   9       16.83       13.79      5.57 o 
 -10   9   9        2.13        4.06      4.45 o 
  -9   9   9        2.21        0.40      3.82 o 
  -8   9   9      122.58      127.28      7.76 o 
  -7   9   9        0.11        3.17      3.07 o 
  -6   9   9        0.21        1.15      2.32 o 
  -5   9   9       31.66       41.53      4.60 o 
  -4   9   9      151.43      174.46      7.83 o 
  -3   9   9        9.74       11.74      4.52 o 
  -2   9   9        0.74        6.65      5.51 o 
  -1   9   9       43.08       66.85     10.11 o 
   0   9   9        0.00        6.03      4.04 o 
   1   9   9      202.62      232.99     11.34 o 
   2   9   9        1.30       -3.19      6.05 o 
   3   9   9        0.03       -0.46      6.31 o 
 -11  10   9       48.55       55.64      7.80 o 
 -10  10   9        0.36        8.75      5.58 o 
  -9  10   9        0.23        3.16      4.11 o 
  -8  10   9       13.35       10.30      3.81 o 
  -7  10   9        0.41       -0.74      4.00 o 
  -6  10   9       23.35       20.68      3.55 o 
  -5  10   9        5.48        6.44      2.83 o 
  -4  10   9        9.85       12.97      3.53 o 
  -3  10   9        6.60        8.61      2.95 o 
  -2  10   9        3.74        2.76      3.63 o 
  -1  10   9       78.48      103.01      8.30 o 
   0  10   9       15.04       22.84      5.26 o 
   1  10   9        2.44       11.13      6.40 o 
   2  10   9       42.10       51.03      6.94 o 
   3  10   9        2.24        7.55      7.95 o 
 -11  11   9        2.77        3.88      4.62 o 
 -10  11   9       26.75       32.21      6.82 o 
  -9  11   9        2.11        2.62      4.35 o 
  -8  11   9        0.23       -2.87      3.84 o 
  -7  11   9      145.75      136.16      7.79 o 
  -6  11   9        9.48        6.90      3.60 o 
  -5  11   9       58.40       59.84      5.12 o 
  -4  11   9       18.40       15.36      2.66 o 
  -3  11   9        0.25        4.66      3.87 o 
  -2  11   9        2.74        7.27      3.36 o 
  -1  11   9       13.51       19.16      4.08 o 
   0  11   9      183.44      210.88     16.61 o 
   1  11   9       18.96       26.91     12.44 o 
   2  11   9        0.46      -10.95      6.18 o 
   3  11   9        1.59       -5.23      4.85 o 
 -10  12   9        6.08        9.67      5.54 o 
  -9  12   9        0.06        9.10      5.08 o 
  -8  12   9        1.07        4.04      4.25 o 
  -7  12   9       19.03       18.26      4.95 o 
  -6  12   9       18.86       12.24      4.57 o 
  -5  12   9        0.00       -0.55      2.87 o 
  -4  12   9       13.55       13.98      4.30 o 
  -3  12   9        3.04        5.33      2.38 o 
  -2  12   9       57.65       64.55     11.99 o 
  -1  12   9        3.92        6.84      3.61 o 
   0  12   9        4.23        5.94      4.43 o 
   1  12   9        2.08        1.23      4.27 o 
 -10  13   9        6.81       11.97      5.46 o 
  -9  13   9       26.66       37.31      7.03 o 
  -8  13   9       15.62       20.34      5.52 o 
  -7  13   9        1.43        3.22      4.26 o 
  -6  13   9       27.85       28.55      5.46 o 
  -5  13   9       51.09       51.04     10.55 o 
  -4  13   9      178.59      182.38     13.06 o 
  -3  13   9       55.03       55.36      4.22 o 
  -2  13   9        2.71        3.26      4.79 o 
  -1  13   9        0.36        1.30      4.05 o 
   0  13   9        5.80        2.44      5.26 o 
   1  13   9       12.46        9.45      5.88 o 
  -9  14   9        2.96        0.98      4.65 o 
  -8  14   9        3.94        0.69      4.99 o 
  -7  14   9       13.21       20.29      8.29 o 
  -6  14   9        4.11        3.44      4.46 o 
  -5  14   9        2.98        7.23      4.05 o 
  -4  14   9        0.12        2.32      3.06 o 
  -3  14   9       10.95       12.52      3.37 o 
  -2  14   9        0.25        1.81      2.99 o 
  -1  14   9        0.88        2.21      3.94 o 
   0  14   9        2.13        5.17      9.37 o 
  -8  15   9       11.18        7.67      4.98 o 
  -7  15   9        4.87       15.28      5.17 o 
  -6  15   9        0.85        2.73      5.08 o 
  -5  15   9        1.00        2.63      4.59 o 
  -4  15   9        2.39        2.42      3.27 o 
  -3  15   9        0.13        2.91      3.41 o 
  -2  15   9        0.60        7.15      3.78 o 
  -1  15   9        0.08       14.21      6.98 o 
  -6  16   9        0.06       -0.16      4.32 o 
  -5  16   9        0.04        3.83      3.16 o 
  -4  16   9        1.25        1.89      3.67 o 
  -3  16   9        0.48       -0.51      3.35 o 
  -2  16   9        0.76        3.44      4.53 o 
 -13   0  10        4.42        8.42      7.04 o 
 -12   0  10       27.23       38.57      7.85 o 
 -11   0  10        6.99        1.15      4.78 o 
 -10   0  10     1996.06     1841.68     69.97 o 
  -9   0  10       14.95       15.55      8.15 o 
  -8   0  10       60.04       62.64     10.85 o 
  -6   0  10       60.94       64.41      3.40 o 
  -5   0  10      387.50      424.19     37.61 o 
  -4   0  10      426.14      431.82     13.50 o 
  -3   0  10      276.12      278.76     11.42 o 
  -2   0  10       20.34       22.19      5.56 o 
  -1   0  10       15.46       16.83      5.55 o 
   0   0  10       48.67       44.92      4.94 o 
   1   0  10       47.75       48.06      5.16 o 
   2   0  10       13.63       12.62      4.79 o 
   3   0  10       79.80       68.73     11.90 o 
   4   0  10       78.20       91.86     14.72 o 
 -13   1  10        0.53       -2.54      4.18 o 
 -12   1  10       14.34        9.44      3.97 o 
 -11   1  10      169.36      181.56     10.56 o 
 -10   1  10      474.33      516.27     16.63 o 
  -9   1  10       59.45       73.08      8.82 o 
  -8   1  10       24.27       36.30     10.42 o 
  -7   1  10       62.38       63.41      7.86 o 
  -6   1  10        9.68        8.94      1.86 o 
  -5   1  10       45.63       48.30      3.86 o 
  -4   1  10      148.71      153.44      5.41 o 
  -3   1  10       19.57       27.11      3.62 o 
  -2   1  10      296.24      299.81     12.70 o 
  -1   1  10       20.04       17.83      2.83 o 
   0   1  10      170.14      177.58      5.70 o 
   1   1  10       24.79       26.25      3.70 o 
   2   1  10       42.16       47.78      5.50 o 
   3   1  10      109.13       99.05      7.55 o 
   4   1  10       55.83       62.72      9.48 o 
 -13   2  10        1.12        2.42      4.72 o 
 -12   2  10       12.33       11.59      4.03 o 
 -11   2  10       14.54       14.05      4.73 o 
 -10   2  10      412.44      428.45     14.85 o 
  -9   2  10      131.28      133.00     17.82 o 
  -8   2  10       43.49       51.79      7.13 o 
  -7   2  10        5.42        4.57      3.42 o 
  -6   2  10        0.00       -0.50      1.32 o 
  -5   2  10        0.66        0.50      1.29 o 
  -4   2  10        1.85        0.37      1.31 o 
  -3   2  10      256.70      259.98      7.54 o 
  -2   2  10        0.28        1.79      2.04 o 
  -1   2  10        0.38       -1.43      2.17 o 
   0   2  10       36.12       39.10      4.37 o 
   1   2  10       28.85       19.80      4.77 o 
   2   2  10        0.04       -0.91      3.75 o 
   3   2  10       12.26        7.02      4.68 o 
   4   2  10       67.95       83.32     10.35 o 
 -13   3  10        1.30       11.13      5.05 o 
 -12   3  10        1.73        4.69      5.50 o 
 -11   3  10       54.68       52.85      7.23 o 
 -10   3  10        3.44        2.81      5.01 o 
  -9   3  10        5.55        3.79      3.49 o 
  -8   3  10        0.02       -0.86      4.18 o 
  -7   3  10      158.23      158.84      8.96 o 
  -6   3  10      128.52      125.33      4.11 o 
  -5   3  10        0.76        4.54      2.60 o 
  -4   3  10       28.19       33.30      3.20 o 
  -3   3  10       56.88       62.64      5.39 o 
  -2   3  10       22.09       22.88      3.45 o 
  -1   3  10       21.09       19.12      3.59 o 
   0   3  10      115.31      118.06      6.77 o 
   1   3  10        0.30        3.72      2.33 o 
   2   3  10        2.62        5.46      3.79 o 
   3   3  10        0.44       -2.37      3.15 o 
   4   3  10        5.94       11.33      6.85 o 
 -13   4  10        7.05        9.06      4.23 o 
 -12   4  10        0.51       -0.05      3.86 o 
 -11   4  10       11.42        8.36      3.71 o 
 -10   4  10       40.25       34.23      5.98 o 
  -9   4  10       58.96       52.04      6.10 o 
  -8   4  10       12.41        3.90      3.30 o 
  -7   4  10      481.59      512.17     14.17 o 
  -6   4  10        0.17        0.18      1.22 o 
  -5   4  10        7.28       10.11      2.50 o 
  -4   4  10        2.08        1.67      1.62 o 
  -3   4  10      143.92      143.73      6.73 o 
  -2   4  10        6.83        4.08      2.56 o 
  -1   4  10       63.27       65.17      7.91 o 
   0   4  10      278.24      291.28     13.76 o 
   1   4  10       25.19       22.63      3.25 o 
   2   4  10        4.97        8.47      6.61 o 
   3   4  10        0.01       -1.29      4.36 o 
   4   4  10        4.69        3.37      8.18 o 
 -13   5  10        3.86        9.76      4.54 o 
 -12   5  10        0.82       -1.33      4.20 o 
 -11   5  10       22.60       14.39      4.09 o 
 -10   5  10        0.74       -2.87      3.58 o 
  -9   5  10        7.06        1.80      3.47 o 
  -8   5  10        9.43        5.97      2.70 o 
  -7   5  10       24.18       21.95      4.51 o 
  -6   5  10      225.31      216.05      5.16 o 
  -5   5  10       55.18       50.66      3.98 o 
  -4   5  10       15.40       23.30      6.01 o 
  -3   5  10        0.15       -4.92      2.46 o 
  -2   5  10        2.61        4.71      3.13 o 
  -1   5  10       12.52       11.42      3.30 o 
   0   5  10        1.79       10.78      5.06 o 
   1   5  10        3.67        0.33      2.38 o 
   2   5  10        3.54        1.55      4.20 o 
   3   5  10        0.29       -3.17      4.45 o 
   4   5  10        6.80        5.15      8.32 o 
 -13   6  10        0.09       -0.44      4.29 o 
 -12   6  10        4.57        8.88      4.89 o 
 -11   6  10       62.62       48.81      6.48 o 
 -10   6  10       96.70       80.90      6.66 o 
  -9   6  10        0.06        0.06      3.23 o 
  -8   6  10       24.17       23.32      4.51 o 
  -7   6  10       20.33       17.78      3.93 o 
  -6   6  10       24.75       25.53      3.79 o 
  -5   6  10        6.87        1.49      3.83 o 
  -4   6  10        5.25        7.01      3.89 o 
  -3   6  10       49.49       51.94      5.69 o 
  -2   6  10        0.33        4.98      3.21 o 
  -1   6  10        6.67        6.77      3.89 o 
   0   6  10       34.86       45.01      8.40 o 
   1   6  10        0.30        1.39      2.69 o 
   2   6  10        6.41        4.03      4.76 o 
   3   6  10       11.22        0.76      4.86 o 
   4   6  10        0.23        4.18      8.69 o 
 -12   7  10       13.95        6.18      5.53 o 
 -11   7  10       10.72        9.21      4.63 o 
 -10   7  10       34.02       30.72      4.81 o 
  -9   7  10       13.38       12.26      4.83 o 
  -8   7  10        4.30        0.53      3.52 o 
  -7   7  10       73.56       90.29      9.67 o 
  -6   7  10        0.38       -0.64      1.65 o 
  -5   7  10        3.06        4.74      4.65 o 
  -4   7  10       28.81       38.95     10.79 o 
  -3   7  10       14.87       13.41      6.45 o 
  -2   7  10        2.36       -2.39      3.36 o 
  -1   7  10       35.17       33.77      6.32 o 
   0   7  10       47.13       55.53      4.44 o 
   1   7  10       18.75       13.77      4.64 o 
   2   7  10        3.83        0.35      5.61 o 
   3   7  10       10.23        7.36      5.44 o 
 -12   8  10       14.70       19.09      6.14 o 
 -11   8  10        1.38       -4.37      4.91 o 
 -10   8  10       22.39       16.06      4.77 o 
  -9   8  10       28.24       24.71      4.26 o 
  -8   8  10        1.55        5.71      3.77 o 
  -7   8  10      201.14      221.03     13.86 o 
  -6   8  10       50.80       55.73      7.62 o 
  -5   8  10       14.73       17.73      3.97 o 
  -4   8  10       27.71       27.18      5.85 o 
  -3   8  10       19.41       24.44      7.00 o 
  -2   8  10       36.74       36.91      6.86 o 
  -1   8  10        0.38        0.55      4.18 o 
   0   8  10       56.04       58.17      5.72 o 
   1   8  10       79.36       92.56     11.69 o 
   2   8  10       11.17        3.46      6.46 o 
   3   8  10        7.39        5.60      5.79 o 
 -12   9  10        0.84        0.82      4.46 o 
 -11   9  10        0.42        2.67      4.67 o 
 -10   9  10        1.44       -1.64      3.89 o 
  -9   9  10        4.12        3.11      3.52 o 
  -8   9  10       59.18       61.87      5.33 o 
  -7   9  10       51.51       57.14      9.19 o 
  -6   9  10      181.07      216.20     15.31 o 
  -5   9  10       17.38       16.45      3.66 o 
  -3   9  10        0.05       -4.83      3.77 o 
  -2   9  10        2.27       -0.07      4.81 o 
  -1   9  10        7.14       -4.12      9.25 o 
   0   9  10      179.47      175.45      8.31 o 
   1   9  10       95.30      115.12     24.48 o 
   2   9  10        0.85       -0.78      5.70 o 
   3   9  10        0.43       -2.96      5.51 o 
 -11  10  10        1.99       -4.74      4.97 o 
 -10  10  10       16.03       16.37      5.34 o 
  -9  10  10        0.61       -1.42      4.00 o 
  -8  10  10       24.71       24.03      4.38 o 
  -7  10  10      420.39      453.46     12.02 o 
  -6  10  10      426.47      475.49     14.49 o 
  -4  10  10        9.22        8.41      3.38 o 
  -3  10  10        1.69        4.85      5.65 o 
  -2  10  10        7.91       13.19      4.02 o 
  -1  10  10      369.88      404.92     17.37 o 
   0  10  10      146.91      167.10      8.69 o 
   1  10  10       16.75       18.81      6.01 o 
   2  10  10        0.00       -1.08      5.11 o 
 -11  11  10        0.19       -2.52      4.04 o 
 -10  11  10        2.52        3.46      5.04 o 
  -9  11  10        6.28        5.78      4.84 o 
  -8  11  10        4.57        8.47      4.40 o 
  -7  11  10        8.38        6.57      4.53 o 
  -6  11  10      182.99      181.85      7.57 o 
  -5  11  10      109.43      121.12      5.89 o 
  -4  11  10        0.33        2.09      3.26 o 
  -3  11  10        2.68        6.16      5.93 o 
  -2  11  10       19.70       20.28      5.37 o 
  -1  11  10       11.61       11.40      5.48 o 
   0  11  10       94.68      101.48      8.71 o 
   1  11  10        0.12        5.10     14.88 o 
   2  11  10        0.88       -4.24      7.79 o 
 -10  12  10        3.58       -0.08      5.20 o 
  -9  12  10        8.20        6.45      4.90 o 
  -8  12  10        0.48        3.32      4.27 o 
  -7  12  10        0.16        1.93      3.80 o 
  -6  12  10        7.42       11.11      3.69 o 
  -5  12  10        0.00        0.55      2.73 o 
  -4  12  10        3.70        9.15      4.13 o 
  -3  12  10        8.03       10.76      3.96 o 
  -2  12  10        1.51       -3.44      3.79 o 
  -1  12  10        1.29       -1.72      3.79 o 
   0  12  10        2.78        6.63      6.63 o 
   1  12  10        3.52        9.38      7.35 o 
  -9  13  10       32.52       28.29      6.42 o 
  -8  13  10        0.09        1.02      4.47 o 
  -7  13  10        3.43        5.78      4.51 o 
  -6  13  10        0.70       -6.33      4.76 o 
  -5  13  10        8.99        5.30      3.46 o 
  -4  13  10        0.08        1.41      3.82 o 
  -3  13  10        1.32        5.81      4.46 o 
  -2  13  10        8.61        2.86      4.20 o 
  -1  13  10        0.00        5.62      3.93 o 
   0  13  10        2.80        6.74      7.46 o 
  -9  14  10        0.72        5.74      4.73 o 
  -8  14  10        0.36       -1.56      4.85 o 
  -7  14  10        1.55        3.85      4.87 o 
  -6  14  10        1.50       -3.79      4.23 o 
  -5  14  10        7.11        7.02      3.13 o 
  -4  14  10        3.44       12.31      4.71 o 
  -3  14  10       16.08       25.27      6.98 o 
  -2  14  10        6.35        6.07      5.03 o 
  -1  14  10        0.01       -9.26      4.63 o 
  -7  15  10        0.53        0.55      4.55 o 
  -6  15  10        6.58       -0.91      4.79 o 
  -5  15  10        2.59        0.79      3.65 o 
  -4  15  10        3.82        1.35      3.16 o 
  -3  15  10        0.36        0.99      5.50 o 
  -2  15  10        3.23       14.38      5.91 o 
 -13   1  11        0.13       -1.47      4.51 o 
 -12   1  11        3.04       -0.88      4.67 o 
 -11   1  11       10.21       19.92      7.73 o 
 -10   1  11        8.33        8.38      6.25 o 
  -9   1  11        0.16        2.03      4.19 o 
  -8   1  11        0.50        0.00      3.31 o 
  -7   1  11       12.21       12.26      3.93 o 
  -6   1  11      120.83      122.99      6.90 o 
  -5   1  11        3.73        5.14      1.87 o 
  -4   1  11        0.24        1.92      1.91 o 
  -3   1  11       14.35       12.29      3.03 o 
  -2   1  11       49.25       60.66      7.03 o 
  -1   1  11       16.94       20.06      3.80 o 
   0   1  11       28.75       20.03      4.00 o 
   1   1  11        5.03        2.90      3.38 o 
   2   1  11       35.72       32.05      5.27 o 
   3   1  11      159.22      193.06     11.08 o 
 -13   2  11        1.25        7.56      6.17 o 
 -12   2  11        3.71        3.23      4.84 o 
 -11   2  11       30.09       32.13      8.41 o 
 -10   2  11        0.06       -5.13      4.75 o 
  -9   2  11        0.80       -3.16      4.59 o 
  -8   2  11       50.03       28.84     20.50 o 
  -7   2  11       33.12       17.25      6.97 o 
  -6   2  11       19.58       26.68      4.04 o 
  -5   2  11        0.21        3.05      1.99 o 
  -4   2  11      130.51      129.45      4.93 o 
  -3   2  11      146.58      142.22      8.27 o 
  -2   2  11       17.04       20.10      3.54 o 
  -1   2  11        0.20        2.47      3.16 o 
   0   2  11       27.62       28.49      3.68 o 
   1   2  11        0.43       -0.68      2.39 o 
   2   2  11       41.56       32.42      6.10 o 
   3   2  11        0.31        5.97      4.88 o 
 -13   3  11        0.26        5.10      6.12 o 
 -12   3  11        0.00        2.15      4.92 o 
 -11   3  11       35.84       35.86      8.01 o 
 -10   3  11        0.00        0.92      5.01 o 
  -9   3  11        8.25        9.09      5.42 o 
  -8   3  11       49.70       47.45      6.40 o 
  -7   3  11     1409.16     1408.01     25.72 o 
  -6   3  11       14.86       12.23      9.11 o 
  -5   3  11        0.02        3.44      2.07 o 
  -4   3  11       13.63       19.19      3.45 o 
  -3   3  11      160.47      154.54      6.83 o 
  -2   3  11       60.37       65.34      7.21 o 
  -1   3  11        7.43        5.95      2.59 o 
   0   3  11        1.16        1.07      3.18 o 
   1   3  11        6.55        1.22      3.06 o 
   2   3  11        1.70       -0.29      3.84 o 
   3   3  11        8.26        2.94      8.53 o 
 -13   4  11       11.55        9.45      6.85 o 
 -12   4  11        4.18        3.65      5.11 o 
 -11   4  11        0.61       -0.61      3.96 o 
 -10   4  11       28.61       20.38      6.49 o 
  -9   4  11       21.13       13.63      5.88 o 
  -8   4  11       81.47       86.00      7.40 o 
  -7   4  11        3.24        4.52      2.28 o 
  -6   4  11       13.11       20.10      6.56 o 
  -5   4  11       10.08       12.24      3.33 o 
  -4   4  11      103.82      104.55      5.73 o 
  -3   4  11       23.23       26.18      4.16 o 
  -2   4  11        3.74        8.90      2.80 o 
  -1   4  11       40.97       32.97     11.82 o 
   0   4  11        4.26        0.95      3.52 o 
   1   4  11        1.39       -2.23      2.40 o 
   2   4  11        0.47        5.50      4.43 o 
   3   4  11        1.25        0.21      5.28 o 
 -13   5  11        7.43       14.15      8.33 o 
 -12   5  11       17.90       27.35      7.39 o 
 -11   5  11        9.47        9.42      4.83 o 
 -10   5  11       29.32       18.68      5.01 o 
  -9   5  11       14.19        8.19      4.77 o 
  -8   5  11       30.57       24.23      4.83 o 
  -7   5  11       45.87       38.54      3.52 o 
  -6   5  11       23.65       20.70      4.02 o 
  -5   5  11       32.59       33.75      5.18 o 
  -4   5  11       34.07       43.19      5.18 o 
  -3   5  11        5.03        8.04      6.15 o 
  -2   5  11        0.03        3.87      3.86 o 
  -1   5  11        8.61        5.25      4.64 o 
   0   5  11        2.04       -1.64      3.65 o 
   1   5  11        4.05        5.57      3.66 o 
   2   5  11        0.01        7.07      4.08 o 
   3   5  11        3.22        5.97      6.89 o 
 -13   6  11       13.05        9.68      9.05 o 
 -12   6  11        0.00        0.75      5.48 o 
 -11   6  11       23.02       23.99      5.49 o 
 -10   6  11        3.50        4.22      4.05 o 
  -9   6  11        0.13       -0.82      3.12 o 
  -8   6  11       25.38       17.31     14.80 o 
  -7   6  11       56.41       55.77      6.39 o 
  -6   6  11        1.41        0.97      4.44 o 
  -5   6  11       39.93       67.21     19.77 o 
  -4   6  11       11.35        4.84      3.60 o 
  -3   6  11      130.29      142.51      7.99 o 
  -2   6  11        1.71        1.89      4.53 o 
  -1   6  11        9.02       13.69      5.63 o 
   0   6  11        0.00        1.07      2.21 o 
   1   6  11        3.60        5.30      3.76 o 
   2   6  11        0.32        1.44      4.11 o 
   3   6  11       17.81        0.96      6.90 o 
 -12   7  11        0.00        3.54      6.09 o 
 -11   7  11        0.71        3.93      4.76 o 
 -10   7  11       33.91       30.99      8.18 o 
  -9   7  11       31.99       30.32      5.12 o 
  -8   7  11        0.04        5.86      3.18 o 
  -7   7  11        0.21        3.05      3.69 o 
  -5   7  11       81.97       86.09     11.41 o 
  -4   7  11      164.90      145.97      9.92 o 
  -3   7  11        0.14        1.20      6.23 o 
  -2   7  11       14.85       24.36      5.75 o 
  -1   7  11        0.65        5.91      4.78 o 
   0   7  11       33.13       37.27      3.91 o 
   1   7  11       11.65       11.70      7.07 o 
   2   7  11       25.50        8.95     19.77 o 
 -12   8  11        1.06        3.20      5.94 o 
 -11   8  11        7.30        2.22      5.52 o 
 -10   8  11        3.76        4.65      4.24 o 
  -9   8  11        2.51        2.95      4.05 o 
  -8   8  11        1.88       -2.28      3.23 o 
  -7   8  11       20.89       29.54      5.92 o 
  -6   8  11       38.09       46.37      5.71 o 
  -5   8  11        2.51        0.02      4.83 o 
  -4   8  11        0.93        1.87      4.77 o 
  -3   8  11       67.39       59.90     10.13 o 
  -2   8  11       24.73       31.98      7.57 o 
  -1   8  11       34.22       40.46      8.53 o 
   0   8  11       13.85       12.25      4.89 o 
   1   8  11       15.93       16.05      5.22 o 
   2   8  11       15.37        8.78      7.97 o 
 -12   9  11        6.18       -1.34      4.39 o 
 -11   9  11        0.81       -2.93      4.21 o 
 -10   9  11        7.81        5.49      5.58 o 
  -9   9  11        0.01        0.16      4.00 o 
  -8   9  11      310.92      309.47     12.07 o 
  -7   9  11       17.21       13.60      4.02 o 
  -6   9  11      245.82      263.16     11.96 o 
  -5   9  11        2.21        2.41      3.47 o 
  -4   9  11       14.54       10.18      5.82 o 
  -3   9  11       30.57       28.07      8.48 o 
  -2   9  11        0.66        1.55      5.08 o 
  -1   9  11        6.27        8.65      6.61 o 
   0   9  11       29.01       26.26      5.42 o 
   1   9  11        1.58        3.86      7.18 o 
   2   9  11        2.26       -3.11      7.16 o 
 -11  10  11        0.00        2.15      4.31 o 
 -10  10  11        4.50        9.32      4.50 o 
  -9  10  11       22.87       23.16      5.49 o 
  -8  10  11       23.02       16.25      8.22 o 
  -7  10  11        4.19        6.70      4.15 o 
  -6  10  11       79.94       76.37      6.90 o 
  -5  10  11        2.69        6.32      8.29 o 
  -4  10  11        0.21        4.14      5.15 o 
  -3  10  11        0.01        9.11      6.95 o 
  -2  10  11       15.21        6.49      6.14 o 
  -1  10  11       33.24       30.46      4.93 o 
   0  10  11        3.43       13.33      8.69 o 
   1  10  11        0.04       -4.03      6.08 o 
 -11  11  11        0.08       -1.10      4.19 o 
 -10  11  11        1.47        4.78      4.80 o 
  -9  11  11        1.49       -1.78      3.96 o 
  -8  11  11        5.82        1.00      4.48 o 
  -7  11  11      100.67       95.35     10.22 o 
  -6  11  11       73.26       73.69      9.30 o 
  -5  11  11        0.42       -0.05      3.49 o 
  -4  11  11        0.00        2.02      5.24 o 
  -3  11  11        0.28        3.59      3.88 o 
  -2  11  11        1.57        3.89      4.27 o 
  -1  11  11       26.04       14.14      6.97 o 
   0  11  11       47.79       57.54      8.23 o 
   1  11  11        1.94       11.16     12.80 o 
 -10  12  11        0.59        2.50      4.93 o 
  -9  12  11        2.70        3.56      4.52 o 
  -8  12  11        7.87        9.50      5.94 o 
  -7  12  11        0.34        2.32      4.08 o 
  -6  12  11        0.73        6.87      4.25 o 
  -5  12  11        0.30        3.16      4.36 o 
  -4  12  11       16.64       24.15      5.92 o 
  -3  12  11       23.87       14.34      9.22 o 
  -2  12  11       20.62       14.63      6.00 o 
  -1  12  11       31.12       30.30      5.89 o 
   0  12  11        0.80        2.57      5.48 o 
  -9  13  11        3.11       -0.64      5.43 o 
  -8  13  11       12.22       10.50      6.41 o 
  -7  13  11        0.31       -1.51      6.15 o 
  -6  13  11       24.83       20.30      4.60 o 
  -5  13  11        0.42        0.54      4.33 o 
  -4  13  11       14.16       12.83      4.98 o 
  -3  13  11       26.75       19.15      5.41 o 
  -2  13  11        3.83        8.25      5.92 o 
  -1  13  11        2.39       10.45      5.31 o 
  -8  14  11        3.95        3.01      5.93 o 
  -7  14  11        8.85       17.09     10.80 o 
  -6  14  11        0.44       -2.74      3.83 o 
  -5  14  11        0.27        4.57      5.76 o 
  -4  14  11        0.00       -1.11      5.72 o 
  -3  14  11        4.21       12.48      6.19 o 
  -2  14  11        6.83       10.98     17.02 o 
  -6  15  11        9.19       10.28      5.42 o 
  -5  15  11        1.94        0.94      6.32 o 
  -4  15  11        0.63        3.93      9.95 o 
 -13   0  12       14.71       12.21     12.99 o 
 -12   0  12       66.77       86.69     17.83 o 
 -11   0  12       12.11       11.47     10.18 o 
 -10   0  12        6.52        6.24      7.20 o 
  -9   0  12      142.73      192.01     16.23 o 
  -8   0  12        8.47       12.54      6.62 o 
  -7   0  12       11.36        5.22      4.95 o 
  -6   0  12       95.22       94.90      7.27 o 
  -5   0  12      616.54      590.45     21.27 o 
  -4   0  12     4296.38     4110.35    104.45 o 
  -3   0  12       40.21       89.71     10.88 o 
  -2   0  12        3.02       -0.53      6.40 o 
  -1   0  12       17.26       26.25      4.16 o 
   0   0  12       17.64       23.49      5.67 o 
   1   0  12       20.47       26.55      7.19 o 
   2   0  12       11.19       -1.23      4.25 o 
   3   0  12        0.35       -6.88      9.02 o 
 -13   1  12        2.25       -7.38      7.66 o 
 -12   1  12       21.87       17.54      7.97 o 
 -11   1  12        8.34        5.65      6.81 o 
 -10   1  12       34.35       25.85      7.64 o 
  -9   1  12       52.02       48.69      7.92 o 
  -8   1  12       17.16       15.37      4.41 o 
  -7   1  12       12.28       11.77      3.66 o 
  -6   1  12        0.95        7.02      4.15 o 
  -5   1  12      360.31      324.37     11.97 o 
  -4   1  12      864.64      869.88     21.20 o 
  -3   1  12      390.90      373.83     12.91 o 
  -2   1  12       27.66       32.74      4.91 o 
  -1   1  12        0.01       -6.62      3.31 o 
   0   1  12        2.50       -1.74      4.32 o 
   1   1  12        2.85        7.08      3.90 o 
   2   1  12        6.63        4.30      3.72 o 
   3   1  12       16.82       24.73      5.48 o 
 -13   2  12        3.94       10.63      5.93 o 
 -12   2  12       22.54       28.18      8.91 o 
 -11   2  12       53.72       41.26      8.83 o 
 -10   2  12       13.85       14.87      6.85 o 
  -9   2  12        0.67       -2.33      6.94 o 
  -8   2  12       26.75       27.97      5.73 o 
  -7   2  12        1.45        2.27      3.07 o 
  -6   2  12       60.99       60.42      8.77 o 
  -5   2  12       81.93       89.03      6.35 o 
  -4   2  12        0.02       -5.18      3.58 o 
  -3   2  12       74.43       73.55      5.20 o 
  -2   2  12       21.29       23.12      3.97 o 
  -1   2  12       16.30       11.56      4.94 o 
   0   2  12        0.37        1.07      2.55 o 
   1   2  12        0.87        0.13      3.03 o 
   2   2  12        2.98       -0.64      6.97 o 
 -13   3  12        9.33        9.83      6.21 o 
 -12   3  12        3.40        0.36      6.87 o 
 -11   3  12       15.09       16.70      7.13 o 
 -10   3  12        2.46        4.61      5.30 o 
  -9   3  12       10.53        7.52      4.38 o 
  -8   3  12      115.04      113.15     12.40 o 
  -7   3  12       57.17       59.72      5.63 o 
  -6   3  12       19.21       29.69      6.33 o 
  -5   3  12        0.00        5.16      2.41 o 
  -4   3  12       55.39       52.15      5.07 o 
  -3   3  12        1.92       -0.95      3.07 o 
  -2   3  12       16.30        9.09      8.01 o 
  -1   3  12       21.98       25.56      5.71 o 
   0   3  12       24.21       22.38      2.48 o 
   1   3  12        1.36        2.85      5.48 o 
   2   3  12       16.55       18.08      5.49 o 
 -13   4  12        9.53       13.26      7.06 o 
 -12   4  12        2.67        3.41      4.79 o 
 -11   4  12       37.62       25.72      7.69 o 
 -10   4  12       26.94       23.75      6.91 o 
  -9   4  12       24.31       32.22      9.43 o 
  -8   4  12        0.66       -3.91      4.18 o 
  -7   4  12       62.77       62.08      5.46 o 
  -6   4  12        6.83       -2.29      3.67 o 
  -4   4  12        2.66        3.47      4.25 o 
  -3   4  12       16.23       11.92      4.05 o 
  -2   4  12        4.93       -0.72      5.42 o 
  -1   4  12        0.63       -1.68      2.66 o 
   0   4  12        8.81        5.67      2.50 o 
   1   4  12        1.10        8.46      3.87 o 
   2   4  12       10.76        7.89      5.28 o 
 -13   5  12        9.56       16.35      8.00 o 
 -12   5  12        0.24        1.25      5.01 o 
 -11   5  12       21.28       11.55      6.78 o 
 -10   5  12       87.94       83.10     10.29 o 
  -9   5  12        4.49        5.87      3.98 o 
  -8   5  12        3.55        4.07      4.21 o 
  -7   5  12        3.64        1.71      2.92 o 
  -6   5  12       32.06       33.04      7.05 o 
  -5   5  12       12.09       16.86      6.34 o 
  -4   5  12       53.92       99.64     10.51 o 
  -3   5  12       75.83       68.30     14.16 o 
  -2   5  12        9.06        8.80      8.62 o 
  -1   5  12        3.80        7.00      6.01 o 
   0   5  12        0.17        0.04      2.35 o 
   1   5  12        0.35        2.56      3.79 o 
   2   5  12        2.22        8.95      4.98 o 
 -13   6  12        8.23        9.20      7.43 o 
 -12   6  12       15.63       15.15      5.91 o 
 -11   6  12        0.00        5.14      4.49 o 
 -10   6  12        0.68       -2.84      4.92 o 
  -9   6  12        0.03        3.83      5.16 o 
  -8   6  12        6.69        2.56      4.42 o 
  -7   6  12       10.36        4.95      3.56 o 
  -6   6  12       18.16       18.36      6.62 o 
  -4   6  12      104.19      114.68     10.23 o 
  -3   6  12       31.66       36.12     12.41 o 
  -2   6  12        4.95       14.80      5.27 o 
  -1   6  12        0.88        4.56      5.57 o 
   0   6  12        7.31        9.74      2.95 o 
   1   6  12        0.50       -7.70      4.16 o 
   2   6  12        2.55        0.52      4.96 o 
 -12   7  12        1.03        2.46      6.04 o 
 -11   7  12        2.90        8.72      5.04 o 
 -10   7  12       11.55       14.36      4.93 o 
  -9   7  12        4.35        6.01      4.19 o 
  -8   7  12        4.73        1.80      4.25 o 
  -7   7  12        6.40        9.34      4.17 o 
  -6   7  12        0.21        0.27      4.83 o 
  -5   7  12        5.85        3.40      4.69 o 
  -3   7  12       36.10       40.35     12.04 o 
  -2   7  12        4.02        3.43      4.92 o 
  -1   7  12        0.81        8.96      5.98 o 
   0   7  12       17.77       12.38      5.89 o 
   1   7  12        1.86        2.35      4.83 o 
 -12   8  12        0.14       -1.76      6.25 o 
 -11   8  12       26.71       22.52      5.84 o 
 -10   8  12        1.83        7.95      4.74 o 
  -9   8  12        9.50        6.23      8.91 o 
  -8   8  12       15.82       23.48      5.65 o 
  -7   8  12       67.45       76.50      7.75 o 
  -6   8  12        3.16       10.74      2.73 o 
  -5   8  12        2.10        0.31      4.40 o 
  -4   8  12        6.74       14.40      6.58 o 
  -3   8  12        7.62        0.48      4.48 o 
  -2   8  12        1.49        2.80      5.05 o 
  -1   8  12        9.43       10.31      6.45 o 
   0   8  12        1.40        0.86      4.21 o 
   1   8  12        1.40        2.84      7.51 o 
 -12   9  12        0.10        0.43      6.30 o 
 -11   9  12        1.08        1.47      5.52 o 
 -10   9  12       12.44        8.80      5.15 o 
  -9   9  12      107.55       92.70     14.85 o 
  -8   9  12      104.49      102.09     10.02 o 
  -7   9  12       96.86      107.91      9.04 o 
  -6   9  12       13.58       12.84      4.44 o 
  -5   9  12       14.00        7.64      6.38 o 
  -4   9  12        0.45        2.16      5.61 o 
  -3   9  12        7.53        2.71      5.55 o 
  -2   9  12       19.43       23.72      7.72 o 
  -1   9  12        8.43        9.00      7.09 o 
   0   9  12       68.11       55.50     10.88 o 
   1   9  12       12.92        7.07      5.65 o 
 -11  10  12        0.09       -4.15      5.68 o 
 -10  10  12       20.75       19.31      7.03 o 
  -9  10  12        0.92        4.28      4.70 o 
  -8  10  12      201.22      195.23     13.32 o 
  -7  10  12      199.96      204.53     12.00 o 
  -6  10  12       16.73       15.44      5.46 o 
  -5  10  12        0.00        2.11      2.66 o 
  -4  10  12        0.92       -1.97      5.14 o 
  -3  10  12       42.04       47.43     10.34 o 
  -2  10  12       16.18       18.75      7.80 o 
  -1  10  12       36.07       26.55      9.08 o 
   0  10  12        6.33       -0.43      6.91 o 
 -11  11  12        2.69        4.64      6.74 o 
 -10  11  12        5.02       10.14      6.69 o 
  -9  11  12        7.99        3.35      5.45 o 
  -8  11  12       43.83       46.44      6.73 o 
  -7  11  12       23.84       13.70      6.31 o 
  -6  11  12        0.05        6.65      5.28 o 
  -5  11  12        8.01       24.82      5.69 o 
  -4  11  12        8.94       11.72      3.77 o 
  -3  11  12        2.95       10.52      5.76 o 
  -2  11  12        6.87        0.73      4.08 o 
  -1  11  12        4.31        0.03      5.25 o 
   0  11  12       11.25       25.14     12.71 o 
 -10  12  12        2.54        1.51      6.05 o 
  -9  12  12        2.98        4.82      7.24 o 
  -8  12  12        4.50        5.25      5.36 o 
  -7  12  12       15.59       12.90      5.31 o 
  -6  12  12        1.66        5.81     11.55 o 
  -5  12  12        2.24       -0.26      5.29 o 
  -4  12  12        5.95        2.48      5.14 o 
  -3  12  12       19.21       22.61      5.95 o 
  -2  12  12        0.40        7.43      5.10 o 
  -1  12  12        5.75       10.97      6.33 o 
  -9  13  12        2.27       -0.04      5.86 o 
  -8  13  12        0.29       -8.19      6.45 o 
  -7  13  12        0.58       -4.39      4.35 o 
  -6  13  12        8.47        7.33      5.19 o 
  -5  13  12       11.60        4.19      6.43 o 
  -4  13  12       10.44        8.02      5.80 o 
  -3  13  12        0.42        6.69      5.95 o 
  -2  13  12        1.70       -5.56      5.70 o 
  -7  14  12       10.54       17.86      5.93 o 
  -6  14  12        6.01        3.22      6.23 o 
  -5  14  12        1.37       -4.88      6.00 o 
  -4  14  12       12.52       22.82      9.87 o 
  -3  14  12        2.83       23.56      9.69 o 
 -13   1  13       16.90       17.20      9.44 o 
 -12   1  13       96.76       90.11     12.19 o 
 -11   1  13      281.99      299.46     16.75 o 
 -10   1  13        1.15       -4.27      4.76 o 
  -9   1  13        0.26       -1.89      3.50 o 
  -8   1  13       58.62       62.71      6.66 o 
  -7   1  13       19.45       13.04      3.86 o 
  -6   1  13       30.05       46.72      6.96 o 
  -4   1  13      145.31      165.62     18.10 o 
  -3   1  13        0.02        3.14      4.55 o 
  -2   1  13        0.29        3.31      3.56 o 
  -1   1  13        3.66        3.96      2.08 o 
   0   1  13        6.74        8.10      2.89 o 
   1   1  13        7.75        8.29      4.19 o 
   2   1  13        1.86        0.04      3.21 o 
 -13   2  13        0.01        2.29      8.34 o 
 -12   2  13        6.86       11.18      8.60 o 
 -11   2  13      154.01      157.29     14.16 o 
 -10   2  13       87.19       97.00      9.89 o 
  -9   2  13        0.09        5.63      3.91 o 
  -8   2  13       11.78       14.83      4.06 o 
  -7   2  13       11.14       10.43      3.10 o 
  -6   2  13       80.71       86.27     10.14 o 
  -5   2  13      151.66      146.13     10.17 o 
  -4   2  13        1.09        2.94      3.48 o 
  -3   2  13       23.43       21.36      9.03 o 
  -2   2  13        6.74        5.16      4.07 o 
  -1   2  13       34.44       27.08      6.55 o 
   0   2  13       23.38       16.20      3.41 o 
   1   2  13        2.14       -2.37      3.38 o 
   2   2  13        0.91       -0.57      5.82 o 
 -13   3  13        0.28        9.14      8.87 o 
 -12   3  13        3.54        0.59      6.71 o 
 -11   3  13        6.86        8.13      6.15 o 
 -10   3  13        2.93        6.73      5.91 o 
  -9   3  13       19.78       10.89      8.66 o 
  -8   3  13       26.90       30.16      5.57 o 
  -7   3  13        0.21        4.69      5.10 o 
  -6   3  13       18.65       11.99      5.41 o 
  -5   3  13       24.76       28.45      6.24 o 
  -3   3  13       39.21       42.07      5.25 o 
  -2   3  13       51.82       62.16      8.17 o 
  -1   3  13       50.63       49.66      8.31 o 
   0   3  13        2.41        0.85      1.89 o 
   1   3  13        1.87       -2.50      4.23 o 
 -13   4  13        0.00        8.71      8.79 o 
 -12   4  13        0.26       -1.04      6.72 o 
 -11   4  13        0.03        0.65      5.65 o 
 -10   4  13        3.43        8.36      6.05 o 
  -9   4  13        0.43       -6.70      5.86 o 
  -8   4  13        0.52        4.91      5.04 o 
  -7   4  13        2.11       -1.89      6.06 o 
  -6   4  13       12.03       10.92      5.35 o 
  -5   4  13       23.83       18.54      6.30 o 
  -2   4  13        0.15        0.45      4.60 o 
  -1   4  13       69.97       16.31      4.73 o 
   0   4  13       10.22       13.11      2.61 o 
   1   4  13        2.44        1.01      4.07 o 
 -13   5  13        1.21       -0.58     11.82 o 
 -12   5  13       27.78       19.20      8.20 o 
 -11   5  13        2.11       -0.63      6.34 o 
 -10   5  13       12.18        9.55      6.27 o 
  -9   5  13       20.78       22.26      5.89 o 
  -8   5  13        1.14       -2.52      3.49 o 
  -7   5  13        3.54        0.31      5.24 o 
  -6   5  13        0.25       -0.08      5.60 o 
  -5   5  13        0.14        2.34      2.93 o 
  -4   5  13        2.60       -2.46      3.12 o 
  -3   5  13        2.14        6.25      4.37 o 
  -2   5  13        3.29        0.55      3.58 o 
  -1   5  13       11.93       14.10      6.91 o 
   0   5  13       24.69       22.88      3.54 o 
   1   5  13        0.05        0.71      4.65 o 
 -13   6  13        1.20       -0.35      6.72 o 
 -12   6  13       11.43        4.93      7.38 o 
 -11   6  13        6.11        6.29      6.40 o 
 -10   6  13        8.41        9.07      6.00 o 
  -9   6  13        8.52        5.55      5.33 o 
  -8   6  13        3.43        4.66      5.83 o 
  -7   6  13        0.50        0.84      5.14 o 
  -6   6  13       42.08       32.41      8.12 o 
  -5   6  13        7.26       10.38      5.13 o 
  -3   6  13        0.22        7.58      6.23 o 
  -2   6  13        2.86        1.77      5.75 o 
  -1   6  13        1.08        5.60      5.91 o 
   0   6  13        0.02        1.27      2.83 o 
   1   6  13        0.20       -7.90      3.95 o 
 -12   7  13        0.04        4.54      5.48 o 
 -11   7  13       97.83      100.65     12.19 o 
 -10   7  13       19.04       27.35      7.69 o 
  -9   7  13        9.34       20.72      6.42 o 
  -8   7  13        0.02       -2.54      6.13 o 
  -7   7  13        3.81       15.24      3.22 o 
  -6   7  13        0.74        3.88      5.74 o 
  -5   7  13      127.78      116.16     11.79 o 
  -4   7  13       31.45       28.93      7.85 o 
  -3   7  13        9.46        3.98      4.99 o 
  -2   7  13        0.00        4.50      5.23 o 
  -1   7  13        0.13        4.44      6.11 o 
   0   7  13        2.12        3.57      3.29 o 
 -12   8  13        2.87        2.05      6.78 o 
 -11   8  13        6.65        2.55      6.66 o 
 -10   8  13       17.63       22.81      7.80 o 
  -9   8  13       23.13       13.55      6.64 o 
  -8   8  13       40.95       35.62      6.18 o 
  -7   8  13       89.93       93.99      7.49 o 
  -6   8  13       24.35       25.66      7.99 o 
  -5   8  13       19.63       21.24      7.26 o 
  -4   8  13       19.28       21.38      7.55 o 
  -3   8  13        3.92        1.23      6.00 o 
  -2   8  13        0.70       -0.24      5.34 o 
  -1   8  13        0.05        2.93      6.50 o 
   0   8  13       21.10       17.33      5.95 o 
 -12   9  13        7.77       -0.84      6.76 o 
 -11   9  13        5.93        2.32      6.27 o 
 -10   9  13       28.22       31.97      7.96 o 
  -9   9  13        4.64        1.28      4.35 o 
  -8   9  13        0.18       -1.15      5.19 o 
  -7   9  13       24.38       22.69      5.90 o 
  -6   9  13        0.93       -0.10      3.64 o 
  -5   9  13       11.84       19.69      7.88 o 
  -4   9  13       12.90       14.77      7.35 o 
  -3   9  13        3.69       -2.37      5.21 o 
  -2   9  13        1.28        4.61      6.26 o 
  -1   9  13        9.40        8.00      3.33 o 
   0   9  13       23.10       19.25      5.10 o 
 -11  10  13        1.32        0.03      6.29 o 
 -10  10  13        0.08        1.13      4.70 o 
  -9  10  13        3.54       -2.80      5.29 o 
  -8  10  13       11.33        2.48     13.58 o 
  -7  10  13        1.61        2.77      4.96 o 
  -6  10  13        0.00        1.80      3.45 o 
  -5  10  13        9.78       20.77     11.60 o 
  -4  10  13        0.00        0.56      6.27 o 
  -3  10  13        0.05        1.29      5.86 o 
  -2  10  13       29.22       13.49      7.12 o 
  -1  10  13        2.23       -0.33      3.79 o 
 -10  11  13        2.02       -1.65      5.97 o 
  -9  11  13        0.64       11.43      5.59 o 
  -8  11  13       35.95       41.84      7.89 o 
  -7  11  13       18.21       16.01      6.56 o 
  -6  11  13       10.97        5.89      5.41 o 
  -5  11  13        0.55        4.16      3.03 o 
  -4  11  13        7.81        0.47      4.88 o 
  -3  11  13        5.47       18.21     10.59 o 
  -2  11  13        1.55       -5.08      4.50 o 
  -9  12  13        0.14       -7.17      6.69 o 
  -8  12  13        6.55        5.95      6.08 o 
  -7  12  13        1.41        2.62      6.01 o 
  -6  12  13        0.61        4.74      5.41 o 
  -5  12  13        0.14        8.37      5.05 o 
  -4  12  13        4.57       15.29      4.44 o 
  -3  12  13       20.07       25.49      5.26 o 
  -2  12  13        1.19        3.54      3.58 o 
  -8  13  13        2.02       -6.20      4.81 o 
  -7  13  13        9.35       -1.23     14.53 o 
  -6  13  13       18.36       21.01      7.53 o 
  -5  13  13       43.74       54.64      8.86 o 
  -4  13  13        6.50       12.20      5.89 o 
 -13   0  14        2.01       -2.16     11.31 o 
 -12   0  14       50.72       31.99     13.54 o 
 -11   0  14      770.17      886.93     43.14 o 
 -10   0  14        1.24       -1.30      6.88 o 
  -9   0  14       11.18       16.46      6.32 o 
  -8   0  14       24.16       39.09      8.14 o 
  -7   0  14       10.40        6.80      5.41 o 
  -2   0  14        8.52        7.81      2.97 o 
  -1   0  14        1.16       -5.35      4.50 o 
   0   0  14       11.57       13.43      6.52 o 
   1   0  14       31.67       18.76      8.21 o 
 -13   1  14        4.03       -1.40     10.21 o 
 -12   1  14      230.86      241.39     16.02 o 
 -11   1  14       31.82       28.38      8.27 o 
 -10   1  14        0.22       -2.41      5.40 o 
  -9   1  14        0.44       -0.61      3.62 o 
  -8   1  14       17.21        7.41      4.13 o 
  -7   1  14       12.77       11.95      3.07 o 
  -6   1  14        0.00       -7.06      4.38 o 
  -3   1  14       31.63       28.50      4.54 o 
  -2   1  14       20.13       18.51      5.22 o 
  -1   1  14        3.73        0.83      2.53 o 
   0   1  14        0.03        3.28      3.60 o 
   1   1  14        0.20       -3.85      3.77 o 
 -13   2  14        4.02        7.81      8.57 o 
 -12   2  14        1.24        3.91      7.14 o 
 -11   2  14       85.64       90.55     11.19 o 
 -10   2  14       16.04       14.11      5.20 o 
  -9   2  14       26.41       15.76     12.64 o 
  -8   2  14        3.34        3.17      4.16 o 
  -7   2  14        2.41        5.07      5.29 o 
  -6   2  14        1.52       11.55      5.24 o 
  -5   2  14        2.85        3.26      4.72 o 
  -4   2  14        3.60        4.33      4.16 o 
  -3   2  14        6.94       10.45      4.70 o 
  -2   2  14        0.00       -8.09      4.09 o 
  -1   2  14       32.13       29.74      4.04 o 
   0   2  14        0.08        0.70      3.14 o 
   1   2  14        4.77       12.06      5.13 o 
 -13   3  14        5.52       16.42      9.09 o 
 -12   3  14        3.80       17.28      7.67 o 
 -11   3  14        7.70       11.77      6.52 o 
 -10   3  14       24.40       28.94      6.57 o 
  -9   3  14       13.99       10.13      5.48 o 
  -8   3  14        4.01        5.26      3.27 o 
  -7   3  14       23.85       16.36      7.06 o 
  -6   3  14        0.37        0.29      4.64 o 
  -5   3  14       15.68       16.68      5.85 o 
  -4   3  14        1.86        1.45      4.07 o 
  -3   3  14        0.92        2.73      3.59 o 
  -2   3  14        0.02       -2.53      4.76 o 
  -1   3  14       27.17       21.64      7.34 o 
   0   3  14        0.25        2.05      2.32 o 
 -13   4  14        0.42       -2.94      7.93 o 
 -12   4  14        0.91        4.03      7.10 o 
 -11   4  14       25.78       19.02      8.12 o 
 -10   4  14       17.63       15.08      5.92 o 
  -9   4  14        3.40        0.41      4.67 o 
  -8   4  14      124.64      119.36     11.83 o 
  -7   4  14        6.71        4.71      4.41 o 
  -6   4  14        2.28        1.53      4.56 o 
  -5   4  14        6.06       10.67      4.81 o 
  -4   4  14       21.89       13.77      6.31 o 
  -3   4  14        0.23        0.05      4.74 o 
  -2   4  14       57.68       58.86      9.12 o 
  -1   4  14        7.17       -3.94      3.56 o 
   0   4  14        4.03        0.37      3.92 o 
 -13   5  14        3.10        8.36      8.32 o 
 -12   5  14        0.68        0.70      8.03 o 
 -11   5  14        6.88       -1.73      9.95 o 
 -10   5  14        1.54        1.40      3.74 o 
  -9   5  14        1.04        1.67      4.64 o 
  -8   5  14       71.32       69.45      6.96 o 
  -7   5  14       10.26        3.70      7.12 o 
  -6   5  14        7.08        5.04      3.70 o 
  -5   5  14        1.28        2.68      3.98 o 
  -4   5  14        4.47        7.30      3.79 o 
  -3   5  14        0.97        2.46      3.32 o 
  -2   5  14        3.64        5.65      5.51 o 
  -1   5  14       10.93       12.48      6.10 o 
   0   5  14        0.19       -3.95      3.78 o 
 -13   6  14        0.84        5.33      7.85 o 
 -12   6  14       46.91       34.96      9.22 o 
 -11   6  14       28.53       33.93      8.43 o 
 -10   6  14        3.42       -6.19      3.09 o 
  -9   6  14        0.33       -2.02      4.57 o 
  -8   6  14        3.27       -2.16      3.75 o 
  -7   6  14        4.58        5.33      6.19 o 
  -6   6  14        1.84        6.13      4.72 o 
  -5   6  14        8.51       -9.60      5.08 o 
  -4   6  14        5.00        7.52      6.81 o 
  -3   6  14        0.01        7.69      7.09 o 
  -2   6  14        0.31        3.07      7.12 o 
  -1   6  14        1.19        0.31      5.71 o 
   0   6  14        0.02        1.20      3.39 o 
 -12   7  14        2.37       -0.37      7.44 o 
 -11   7  14       11.99       17.22      7.43 o 
 -10   7  14        0.05        4.84      5.77 o 
  -9   7  14       14.37       14.10      6.29 o 
  -8   7  14        0.60        5.38      4.47 o 
  -7   7  14        5.65        8.68      6.77 o 
  -6   7  14        2.08       -3.67      5.04 o 
  -5   7  14       10.87       18.82      6.86 o 
  -4   7  14        1.16       -5.18      4.69 o 
  -3   7  14        3.03       12.10      6.62 o 
  -2   7  14        5.72        7.01      5.90 o 
  -1   7  14       30.93       42.07      9.96 o 
 -12   8  14        3.17        4.05      7.19 o 
 -11   8  14        0.14        0.76      6.85 o 
 -10   8  14       11.28        9.29      6.23 o 
  -9   8  14        4.15        9.07      5.59 o 
  -8   8  14       37.18       51.85      7.46 o 
  -7   8  14       35.31       33.98      4.92 o 
  -6   8  14        0.75        3.50      6.61 o 
  -5   8  14        0.02        0.34      5.21 o 
  -4   8  14        0.99       -2.97      5.66 o 
  -3   8  14        7.94       12.59      7.09 o 
  -2   8  14        7.63        3.60      5.75 o 
  -1   8  14        0.27        5.38      4.74 o 
 -11   9  14        2.06        2.11      6.54 o 
 -10   9  14        0.01        5.81      5.93 o 
  -9   9  14       49.65       50.98     16.60 o 
  -8   9  14       19.41       18.47      6.15 o 
  -7   9  14       48.30       49.82     11.09 o 
  -6   9  14        5.22        8.31      7.02 o 
  -5   9  14        9.76        7.01      6.60 o 
  -4   9  14        0.09        4.24      6.41 o 
  -3   9  14        6.60       12.37      7.25 o 
  -2   9  14        2.83        7.64      7.24 o 
 -11  10  14        2.22        1.38      8.47 o 
 -10  10  14        8.07       15.80      6.01 o 
  -9  10  14        0.27       -0.14      5.85 o 
  -8  10  14      210.30      199.91     12.77 o 
  -7  10  14       25.46       25.80      6.80 o 
  -6  10  14        0.48       -1.81      3.80 o 
  -5  10  14        1.03        0.35      6.52 o 
  -4  10  14        0.04       -0.12      6.08 o 
  -3  10  14       21.45       24.49      9.21 o 
  -2  10  14      115.67      113.54     15.31 o 
 -10  11  14        7.23       -7.20     13.06 o 
  -9  11  14        4.51        4.35      6.31 o 
  -8  11  14        8.17       15.67      7.92 o 
  -7  11  14       72.69       89.52      9.69 o 
  -6  11  14       10.44       15.17      4.37 o 
  -5  11  14        1.01        6.85      4.92 o 
  -4  11  14        2.25        9.15      5.97 o 
  -3  11  14       11.45       12.69      5.27 o 
  -9  12  14        0.24        2.68     11.32 o 
  -8  12  14        0.17        6.55      6.36 o 
  -7  12  14        4.09        3.00      6.31 o 
  -6  12  14        0.00        3.67      5.54 o 
  -5  12  14        0.02        6.00      9.12 o 
  -4  12  14        2.94        9.72      5.01 o 
 -13   1  15        5.91       13.72      8.70 o 
 -12   1  15        1.59        5.59      7.28 o 
 -11   1  15        4.53       -1.60      9.53 o 
 -10   1  15        0.01       -1.16      7.48 o 
  -9   1  15        4.51        3.35      4.43 o 
  -8   1  15        0.21        3.49      4.41 o 
  -7   1  15       10.34        7.44      5.81 o 
  -6   1  15        0.15        4.07      3.73 o 
  -5   1  15        1.70        7.99      3.37 o 
  -4   1  15        0.35        5.19      3.57 o 
  -3   1  15        1.28        9.00      3.22 o 
  -2   1  15        6.58       -4.28      4.98 o 
  -1   1  15        0.03       -0.16      8.01 o 
 -13   2  15        0.42        5.09      9.26 o 
 -12   2  15        0.54        3.26      6.97 o 
 -11   2  15        0.27        3.31     17.07 o 
 -10   2  15        3.02        5.25      5.18 o 
  -9   2  15       15.65       13.31      4.93 o 
  -8   2  15       66.52       59.09      6.65 o 
  -7   2  15        0.13        2.69      5.05 o 
  -6   2  15        5.90       11.52      6.08 o 
  -5   2  15       79.47       81.49      9.51 o 
  -4   2  15        5.65        5.61      5.17 o 
  -3   2  15        4.48       -0.55      4.50 o 
  -2   2  15        1.94       10.56      5.54 o 
  -1   2  15        7.88        9.36      3.74 o 
 -13   3  15        0.01        1.49      7.62 o 
 -12   3  15       22.44       24.74      8.49 o 
 -11   3  15        1.58        9.16      6.77 o 
 -10   3  15        2.06       11.13      5.84 o 
  -9   3  15      113.33      131.26     10.52 o 
  -7   3  15        0.00        8.39      6.40 o 
  -6   3  15        0.24       -4.06      5.71 o 
  -5   3  15        0.81       10.97      5.62 o 
  -4   3  15       31.13       20.01      6.19 o 
  -3   3  15       11.02       21.74      6.38 o 
  -2   3  15        0.01        0.44      5.89 o 
  -1   3  15        0.25        7.98      4.20 o 
 -13   4  15        1.16       -2.75      7.39 o 
 -12   4  15        5.38        4.83      6.96 o 
 -11   4  15        1.01        5.85      7.53 o 
 -10   4  15        9.39        9.15      5.15 o 
  -9   4  15       34.10       21.95      5.95 o 
  -8   4  15       29.41       22.67      4.49 o 
  -7   4  15       10.43        2.08      4.32 o 
  -6   4  15        0.84        2.05      4.57 o 
  -5   4  15        1.32        5.10      6.17 o 
  -4   4  15        7.27       16.59      6.30 o 
  -3   4  15        2.20       11.53      6.77 o 
  -2   4  15        9.64       15.63      5.72 o 
  -1   4  15        0.08       -5.59      6.34 o 
 -13   5  15        0.14        4.88      7.37 o 
 -12   5  15        5.04       18.75      8.19 o 
 -11   5  15        2.99       14.56     11.45 o 
 -10   5  15        7.78        4.31      5.70 o 
  -9   5  15        1.67        2.57      4.83 o 
  -8   5  15        4.42        0.43      3.13 o 
  -7   5  15        6.63        2.49      6.77 o 
  -6   5  15        1.37        3.24      5.58 o 
  -5   5  15        8.66        7.56      3.99 o 
  -4   5  15        1.91       12.25      5.31 o 
  -3   5  15        5.59        0.46      3.58 o 
  -2   5  15        0.16       -1.96      5.42 o 
  -1   5  15        2.59        0.24      4.38 o 
 -12   6  15        7.75       -0.29      6.67 o 
 -11   6  15        2.07       -4.61      4.93 o 
 -10   6  15        0.13       -1.54      5.75 o 
  -9   6  15        5.49        8.39      7.92 o 
  -8   6  15       15.32        8.30      6.33 o 
  -7   6  15        0.06       -2.79      6.67 o 
  -6   6  15       28.18       23.89      8.91 o 
  -5   6  15        8.29       11.33      6.85 o 
  -4   6  15        6.25       -4.08      4.20 o 
  -3   6  15        0.72       10.35      6.93 o 
  -2   6  15        0.79       -2.49      7.42 o 
  -1   6  15        0.04        4.98      4.31 o 
 -12   7  15       11.21       12.81      7.68 o 
 -11   7  15        3.89        8.84      6.52 o 
 -10   7  15        1.04        7.95      6.42 o 
  -9   7  15        0.45       11.92      5.68 o 
  -8   7  15        0.79        2.16      3.69 o 
  -7   7  15       10.52       13.09      7.56 o 
  -6   7  15        0.64       -2.17      5.69 o 
  -5   7  15       37.92       38.41      9.15 o 
  -4   7  15        7.41        6.01      6.15 o 
  -3   7  15        2.08      -11.05      5.52 o 
  -2   7  15        3.71        9.15      6.65 o 
 -11   8  15        2.37        3.32      8.47 o 
 -10   8  15        9.01        0.52      6.03 o 
  -9   8  15        8.07        1.41      7.85 o 
  -8   8  15        5.59        8.86      3.77 o 
  -7   8  15       26.74       24.86      8.63 o 
  -6   8  15        0.47       -1.30      5.93 o 
  -5   8  15        7.70        5.57      6.12 o 
  -4   8  15        7.24        6.26      6.38 o 
  -3   8  15        7.16        6.70      6.52 o 
  -2   8  15        1.92       -0.87      5.75 o 
 -11   9  15        2.75        0.18      7.71 o 
 -10   9  15       24.84       31.25      7.95 o 
  -9   9  15       37.23       35.49     10.59 o 
  -8   9  15       12.61       19.77      8.86 o 
  -7   9  15       40.11       41.64      5.37 o 
  -6   9  15        0.01        0.80      6.43 o 
  -5   9  15        3.49       -1.62      6.29 o 
  -4   9  15        3.84        0.73      6.89 o 
  -3   9  15        0.06        2.70      5.82 o 
 -10  10  15        3.71       10.28      6.95 o 
  -9  10  15       20.29       27.55      7.21 o 
  -8  10  15       27.62       37.03      7.77 o 
  -7  10  15        0.04        3.34      5.66 o 
  -6  10  15        0.23       -2.34      6.48 o 
  -5  10  15        0.04       -1.74      7.17 o 
  -4  10  15        0.78        4.15      6.98 o 
  -9  11  15       20.41       17.04     13.01 o 
  -8  11  15        6.67        5.53      6.37 o 
  -7  11  15       12.24       10.93      4.95 o 
  -6  11  15        0.10        4.88      3.63 o 
  -5  11  15        0.07       -6.15      6.39 o 
 -13   0  16       23.10       22.53     13.17 o 
 -12   0  16        0.01        0.32     10.57 o 
 -11   0  16        7.52        6.75     10.91 o 
 -10   0  16        2.94        3.64      5.29 o 
  -9   0  16        3.60        9.35      8.62 o 
  -8   0  16        0.77        6.55      6.42 o 
  -7   0  16        8.88       19.16      4.72 o 
  -3   0  16        0.07        2.53      4.15 o 
 -13   1  16        0.12        5.07      7.42 o 
 -12   1  16       17.11       13.29      7.66 o 
 -11   1  16       12.43       14.42     14.16 o 
 -10   1  16       10.76       11.55      5.62 o 
  -9   1  16        1.99       11.21      6.57 o 
  -8   1  16        0.57       -0.67      5.60 o 
  -7   1  16       16.76       20.31      7.17 o 
  -6   1  16       17.19       21.44      4.69 o 
  -5   1  16      354.41      321.92     15.12 o 
  -4   1  16       15.06       10.48      4.56 o 
  -3   1  16        4.44       -1.00      3.43 o 
  -2   1  16        1.49       12.08      3.56 o 
 -13   2  16        4.15        3.36      7.63 o 
 -12   2  16        8.91       12.62      7.47 o 
 -11   2  16        0.02        7.17      5.25 o 
 -10   2  16        0.33        1.62      6.26 o 
  -9   2  16       23.28       19.01      9.04 o 
  -8   2  16       12.21        8.34      5.61 o 
  -7   2  16        0.04        2.29      5.79 o 
  -6   2  16        0.35        2.95      5.36 o 
  -5   2  16       18.04       15.14      6.33 o 
  -4   2  16        4.42        5.51      5.32 o 
  -2   2  16        0.69       10.86      6.76 o 
 -13   3  16        4.73        7.20      7.35 o 
 -12   3  16        0.09       -0.33      6.73 o 
 -11   3  16        0.37       -2.27      5.67 o 
 -10   3  16        6.81        5.00      7.59 o 
  -9   3  16        4.19       11.48      7.76 o 
  -8   3  16       26.61       17.03      7.75 o 
  -7   3  16        0.33       -0.74      5.89 o 
  -6   3  16        0.01        7.39      5.63 o 
  -5   3  16        6.73       14.54      6.13 o 
  -4   3  16        1.77       -7.16      4.53 o 
  -3   3  16        2.24       -0.81      5.84 o 
  -2   3  16        7.36        5.60      7.57 o 
 -12   4  16       13.17       10.84      6.91 o 
 -11   4  16        0.93       -2.89      4.15 o 
 -10   4  16        1.57       -6.30      5.81 o 
  -9   4  16       13.84        8.98      8.32 o 
  -8   4  16        8.69        0.24      6.79 o 
  -7   4  16        0.65        2.58      6.11 o 
  -6   4  16        0.00        1.18      6.23 o 
  -5   4  16        5.65        3.24      5.09 o 
  -4   4  16        0.33       -7.64      4.57 o 
  -3   4  16        0.08       -2.16      6.15 o 
  -2   4  16        3.17        3.86      5.58 o 
 -12   5  16       17.45       15.16      7.49 o 
 -11   5  16        6.57        6.08      5.74 o 
 -10   5  16        0.02        6.41      5.24 o 
  -9   5  16        4.16        8.78      4.71 o 
  -8   5  16       10.77       15.60      8.88 o 
  -7   5  16        3.55        8.07      5.69 o 
  -6   5  16        0.27       -3.73      3.32 o 
  -5   5  16       21.28       11.14      7.34 o 
  -4   5  16        9.03       -0.02      6.02 o 
  -3   5  16        1.27       12.70      5.28 o 
  -2   5  16        0.57       -6.54      4.63 o 
 -12   6  16        0.27        3.47      7.02 o 
 -11   6  16        2.23       -3.14      5.30 o 
 -10   6  16        0.62       -3.81      5.29 o 
  -9   6  16        0.04       -0.47      4.23 o 
  -8   6  16        0.20        4.47      7.35 o 
  -7   6  16        3.11       -3.89      7.43 o 
  -6   6  16       24.83       10.95      7.77 o 
  -5   6  16        9.75       20.72      6.03 o 
  -4   6  16        0.07        3.55      4.43 o 
  -3   6  16        0.11       -2.76      4.43 o 
 -11   7  16        4.91        7.69      6.46 o 
 -10   7  16        6.51        8.11      6.00 o 
  -9   7  16        1.50        1.56      4.68 o 
  -8   7  16        0.22        4.08      7.05 o 
  -7   7  16        0.04        1.52      6.28 o 
  -6   7  16        0.01       -3.44      6.21 o 
  -5   7  16       12.43        8.64      5.71 o 
  -4   7  16        1.70        7.63      5.85 o 
  -3   7  16        0.16        1.88      5.67 o 
 -11   8  16        0.03        0.86      5.71 o 
 -10   8  16        4.70        4.94      6.25 o 
  -9   8  16       16.91       10.71      5.74 o 
  -8   8  16        4.35       13.33      6.76 o 
  -7   8  16        0.00        5.93      7.67 o 
  -6   8  16        0.00       -0.23      6.43 o 
  -5   8  16        4.36        5.87      6.72 o 
  -4   8  16        1.03        0.01      5.91 o 
 -10   9  16       37.73       41.21     11.13 o 
  -9   9  16        0.58        6.73      6.08 o 
  -8   9  16       63.06       60.76      9.12 o 
  -7   9  16        0.00        0.01      6.60 o 
  -6   9  16        1.78        5.32      7.00 o 
  -5   9  16        3.25       -1.63      5.78 o 
  -9  10  16      123.55       97.47     11.23 o 
  -8  10  16        6.00        8.34      5.25 o 
  -7  10  16        1.44        3.42      7.36 o 
  -6  10  16        0.72        4.28      7.20 o 
 -12   1  17       16.75        6.51      6.88 o 
 -11   1  17        3.68        2.99      5.96 o 
 -10   1  17        3.45        2.61      8.55 o 
  -9   1  17        0.51      -11.60      8.26 o 
  -8   1  17       10.11       14.26      4.45 o 
  -7   1  17        2.96       12.17      5.14 o 
  -6   1  17       15.02       15.53      5.01 o 
  -5   1  17       17.78       10.80      4.82 o 
  -4   1  17        0.26       -3.42      3.87 o 
  -3   1  17        1.48       -0.83      3.47 o 
 -12   2  17       80.48       69.72     11.95 o 
 -11   2  17        5.40       10.45      6.36 o 
 -10   2  17        0.19        6.59      6.05 o 
  -9   2  17        3.26        7.91      4.89 o 
  -8   2  17        2.97        2.32      3.63 o 
  -7   2  17       15.48       17.53      7.80 o 
  -6   2  17       30.10       22.58      7.49 o 
  -5   2  17       14.95        3.82      5.64 o 
  -4   2  17        0.20        5.45      5.48 o 
  -3   2  17        0.15       -0.84      5.74 o 
 -12   3  17        0.00       -6.75      6.85 o 
 -11   3  17        1.87       -1.43      5.62 o 
 -10   3  17        9.92        5.93      6.54 o 
  -9   3  17        5.99        5.90      3.82 o 
  -8   3  17        1.19       12.69      8.76 o 
  -7   3  17        0.71        3.98      5.77 o 
  -6   3  17        0.31        2.01      5.79 o 
  -5   3  17        0.37        4.75      6.30 o 
  -4   3  17        0.48       15.73      6.52 o 
  -3   3  17       18.28       19.32      7.63 o 
 -12   4  17        0.65        1.49      5.75 o 
 -11   4  17        0.33       15.24      8.50 o 
 -10   4  17        0.43        5.08      6.46 o 
  -9   4  17        2.05        5.03      3.85 o 
  -8   4  17        0.11        6.51      4.57 o 
  -7   4  17        0.11       10.06      6.59 o 
  -6   4  17        0.30       -0.20      5.80 o 
  -5   4  17        0.73        6.12      6.95 o 
  -4   4  17        8.89        9.27      7.02 o 
 -12   5  17        0.01        4.19      5.18 o 
 -11   5  17        2.13        3.95      7.17 o 
 -10   5  17        1.25        0.06      5.88 o 
  -9   5  17        0.73        6.64      4.19 o 
  -8   5  17        2.72        1.99      4.85 o 
  -7   5  17        1.86       10.31      5.61 o 
  -6   5  17        0.62        4.82      6.64 o 
  -5   5  17        3.69        3.42      6.09 o 
  -4   5  17        0.01        7.67      6.19 o 
 -11   6  17        4.06       -4.86      7.16 o 
 -10   6  17        1.80       -3.79     12.92 o 
  -9   6  17        0.03        2.69      4.57 o 
  -8   6  17        0.41        6.75      6.24 o 
  -7   6  17       10.68        5.64      8.91 o 
  -6   6  17        2.51        0.88      4.28 o 
  -5   6  17       17.85       17.54      7.83 o 
  -4   6  17        0.96        4.67      5.23 o 
 -10   7  17        2.35       12.28      6.55 o 
  -9   7  17        1.43        1.79      4.74 o 
  -8   7  17        0.37       -2.92      6.68 o 
  -7   7  17        6.69        0.61      6.63 o 
  -6   7  17       39.48       49.10      9.61 o 
  -5   7  17        0.29       14.62      8.11 o 
 -10   8  17        0.11        1.51      6.50 o 
  -9   8  17       21.10       12.55     12.49 o 
  -8   8  17        7.34        8.63      7.46 o 
  -7   8  17        7.67        9.93      7.04 o 
  -6   8  17        0.01        0.88      6.89 o 
 -12   0  18       58.88       53.87     16.76 o 
 -11   0  18        0.40        2.74      7.44 o 
 -10   0  18        0.37        2.38      9.72 o 
  -9   0  18        2.44      -13.85      6.92 o 
  -8   0  18        9.45       13.95      5.56 o 
  -7   0  18       30.90       47.08      7.77 o 
  -6   0  18        6.33       14.73      5.69 o 
 -12   1  18       58.89       53.53      9.65 o 
 -11   1  18        0.00        0.59      5.72 o 
 -10   1  18        2.79       -4.96      6.86 o 
  -9   1  18        4.38        0.83      4.72 o 
  -8   1  18        5.29        8.54      4.77 o 
  -7   1  18        3.16       13.46      4.90 o 
  -6   1  18        9.18       18.61      5.80 o 
  -5   1  18        0.13       -2.50      4.82 o 
 -12   2  18        0.08       10.05      6.42 o 
 -11   2  18        0.66        5.05     11.98 o 
 -10   2  18        1.44        8.44      5.99 o 
  -9   2  18        0.38        2.80      4.27 o 
  -8   2  18        0.21        8.58      7.34 o 
  -7   2  18        0.58       -1.94      6.13 o 
  -6   2  18        0.34       13.43      6.07 o 
  -5   2  18        0.11       -2.10      4.77 o 
 -11   3  18        3.59        0.78      6.37 o 
 -10   3  18        2.04       11.12      5.88 o 
  -9   3  18       14.92       12.09      7.75 o 
  -8   3  18        1.70        3.32      8.06 o 
  -7   3  18        0.97        8.44      7.70 o 
  -6   3  18        0.24       -0.23      7.55 o 
  -5   3  18        1.93       -1.67      6.78 o 
 -11   4  18        4.74       10.09      6.61 o 
 -10   4  18       12.29        9.39      6.99 o 
  -9   4  18        4.69       11.97      8.36 o 
  -8   4  18        2.04        1.94      6.16 o 
  -7   4  18        0.77       -1.18      6.79 o 
  -6   4  18        5.14        5.06      7.53 o 
  -5   4  18        0.74      -10.53      5.50 o 
 -10   5  18        1.40        2.18      4.96 o 
  -9   5  18       18.98       14.15     10.77 o 
  -8   5  18        0.17        1.08      7.51 o 
  -7   5  18        0.02       -0.94      5.87 o 
  -6   5  18        0.01        4.02      5.89 o 
 -10   6  18        0.85        9.75      5.23 o 
  -9   6  18        1.91       -3.10      4.81 o 
  -8   6  18        0.13       -0.08      9.36 o 
  -7   6  18        0.58       -1.33      4.20 o 
 -10   1  19        3.41        6.47      8.52 o 
  -9   1  19        1.71       12.08      4.70 o 
  -8   1  19        0.72        0.14      3.77 o 
  -7   1  19        0.00       12.30      5.72 o 
 -10   2  19        0.47       -3.61      7.63 o 
  -9   2  19       14.05       -3.39     16.24 o 
  -8   2  19        0.14        0.09      8.46 o 
  -7   2  19        7.92        4.38      7.27 o 
  -9   3  19        2.49        0.06      9.13 o 
  -8   3  19        0.10        4.74      6.64 o 
                                                 
